# Supplementary material for: catena-Poly[[bis­(ethyl­enediamine)copper(II)]-μ-sulfato]
Source: Acta Crystallogr Sect E Struct Rep Online. 2010 May 19;66(Pt 6):m671–2. doi: 10.1107/S160053681001737X (PMC2979599; doi:10.1107/S160053681001737X)
Supplement: Supplementary file 1 [file e-66-0m671-sup1.cif]

##############################################################################
###                                                                        ###
###        Electronic paper (Acta Crystallographica Section E)             ###
###                                                                        ###
##############################################################################
#                                                                            #
# This CIF contains the data in a paper accepted for publication in Acta     #
# Crystallographica Section E. It conforms to the requirements of Notes      #
# for Authors for Section E, and has been peer reviewed under the auspices   #
# of the IUCr Commission on Journals.                                        #
#                                                                            #
# Full details of the Crystallographic Information File format               #
# are given in the paper "The Crystallographic Information File (CIF):       #
# a New Standard Archive File for Crystallography" by S. R. Hall, F. H.      #
# Allen and I. D. Brown [Acta Cryst. (1991), A47, 655-685].                  #
#                                                                            #
# The current version of the core CIF dictionary is obtainable from          #
# ftp://ftp.iucr.org/pub/cif_core.dic. The current version number is 2.4.    #
#                                                                            #
# Software is freely available for graphical display of the structure(s) in  #
# this CIF.  For information consult the CIF home page http://www.iucr.org/  #
# cif/home.html                                                              #
#                                                                            #
# This file may be used for bona fide research purposes within the           #
# scientific community so long as proper attribution is given to the journal # 
# article from which it was obtained.                                        #
#                                                                            #
##############################################################################
                                             
data_I
_audit_creation_method     SHELXL-97
_chemical_name_systematic
;
<i>catena</i>-Poly[[bis(ethylenediamine)copper(II)]-\m-sulfato]
;
_chemical_name_common     ?
_chemical_formula_moiety     'C4 H16 Cu N4 O4 S'
_chemical_formula_sum     'C4 H16 Cu N4 O4 S'
_chemical_formula_iupac     '[Cu (S O4) (C2 H8 N2)2]'
_chemical_formula_weight     279.81
_chemical_melting_point     ?
_symmetry_cell_setting     orthorhombic
_symmetry_space_group_name_H-M     'C m c a'
_symmetry_space_group_name_Hall     '-C 2bc 2'
loop_
    _symmetry_equiv_pos_as_xyz
    'x, y, z'
    '-x, -y+1/2, z+1/2'
    'x, -y, -z'
    '-x, y+1/2, -z+1/2'
    'x+1/2, y+1/2, z'
    '-x+1/2, -y+1, z+1/2'
    'x+1/2, -y+1/2, -z'
    '-x+1/2, y+1, -z+1/2'
    '-x, -y, -z'
    'x, y-1/2, -z-1/2'
    '-x, y, z'
    'x, -y-1/2, z-1/2'
    '-x+1/2, -y+1/2, -z'
    'x+1/2, y, -z-1/2'
    '-x+1/2, y+1/2, z'
    'x+1/2, -y, z-1/2'
_cell_length_a     14.4959(3)
_cell_length_b     9.63748(8)
_cell_length_c     13.87746(17)
_cell_angle_alpha     90.00
_cell_angle_beta     90.00
_cell_angle_gamma     90.00
_cell_volume     1938.73(5)
_cell_formula_units_Z     8
_cell_measurement_reflns_used     21936
_cell_measurement_theta_min     2.54
_cell_measurement_theta_max     34.97
_cell_measurement_temperature     110(2)
_exptl_crystal_description     plate
_exptl_crystal_colour     blue
_exptl_crystal_size_max     0.36
_exptl_crystal_size_mid     0.21
_exptl_crystal_size_min     0.06
_exptl_crystal_density_diffrn     1.917
_exptl_crystal_density_meas     ?
_exptl_crystal_density_method     'not measured'
_exptl_crystal_F_000     1160
_exptl_absorpt_coefficient_mu     2.466
_exptl_absorpt_correction_type     analytical
_exptl_absorpt_process_details     '(SADABS; Sheldrick, 2008a)'
_exptl_absorpt_correction_T_min     0.4886
_exptl_absorpt_correction_T_max     0.9104
_exptl_special_details
;
;
_diffrn_ambient_temperature     110(2)
_diffrn_radiation_type     MoK\a
_diffrn_radiation_wavelength     0.71073
_diffrn_radiation_source     'rotating anode'
_diffrn_radiation_monochromator     graphite
_diffrn_measurement_device_type     'Nonius KappaCCD'
_diffrn_measurement_method     '\f and \w scans'
_diffrn_detector_area_resol_mean     ?
_diffrn_reflns_number     29167
_diffrn_reflns_av_R_equivalents     0.0319
_diffrn_reflns_av_sigmaI/netI     0.0148
_diffrn_reflns_theta_min     2.81
_diffrn_reflns_theta_max     34.99
_diffrn_reflns_theta_full     34.99
_diffrn_measured_fraction_theta_max     1.000
_diffrn_measured_fraction_theta_full     1.000
_diffrn_reflns_limit_h_min     -23
_diffrn_reflns_limit_h_max     23
_diffrn_reflns_limit_k_min     -15
_diffrn_reflns_limit_k_max     15
_diffrn_reflns_limit_l_min     -20
_diffrn_reflns_limit_l_max     22
_diffrn_standards_number     ?
_diffrn_standards_interval_count     ?
_diffrn_standards_interval_time     ?
_diffrn_standards_decay_%     ?
_refine_special_details
;
Refinement of <i>F</i>^2^ against ALL reflections. The weighted <i>R</i>-factor
wR and goodness of fit <i>S</i> are based on <i>F</i>^2^, conventional
<i>R</i>-factors <i>R</i> are based on <i>F</i>, with <i>F</i> set to zero for
negative <i>F</i>^2^. The threshold expression of <i>F</i>^2^ >
\s(<i>F</i>^2^) is used only for calculating <i>R</i>-factors(gt) etc. and is
not relevant to the choice of reflections for refinement. <i>R</i>-factors
based on <i>F</i>^2^ are statistically about twice as large as those based on
<i>F</i>, and <i>R</i>- factors based on ALL data will be even larger.
;
_reflns_number_total     2204
_reflns_number_gt     1990
_reflns_threshold_expression     I>2\s(I)
_refine_ls_structure_factor_coef     Fsqd
_refine_ls_matrix_type     full
_refine_ls_R_factor_all     0.0235
_refine_ls_R_factor_gt     0.0190
_refine_ls_wR_factor_gt     0.0466
_refine_ls_wR_factor_ref     0.0482
_refine_ls_goodness_of_fit_ref     1.102
_refine_ls_restrained_S_all     1.102
_refine_ls_number_reflns     2204
_refine_ls_number_parameters     86
_refine_ls_number_restraints     0
_refine_ls_hydrogen_treatment     mixed
_refine_ls_weighting_scheme     calc
_refine_ls_weighting_details
         'calc w=1/[\s^2^(Fo^2^)+(0.0208P)^2^+2.1845P] where P=(Fo^2^+2Fc^2^)/3'
_atom_sites_solution_hydrogens     difmap
_atom_sites_solution_primary     direct
_atom_sites_solution_secondary     difmap
_refine_ls_shift/su_max     0.001
_refine_ls_shift/su_mean     0.000
_refine_diff_density_max     0.439
_refine_diff_density_min     -0.557
_refine_ls_extinction_method     none
_refine_ls_extinction_coef     ?
loop_
    _atom_type_symbol
    _atom_type_description
    _atom_type_scat_dispersion_real
    _atom_type_scat_dispersion_imag
    _atom_type_scat_source
    'C' 'C' 0.0033 0.0016
                         'International Tables Vol C Tables 4.2.6.8 and 6.1.1.4'
    'H' 'H' 0.0000 0.0000
                         'International Tables Vol C Tables 4.2.6.8 and 6.1.1.4'
    'Cu' 'Cu' 0.3201 1.2651
                         'International Tables Vol C Tables 4.2.6.8 and 6.1.1.4'
    'N' 'N' 0.0061 0.0033
                         'International Tables Vol C Tables 4.2.6.8 and 6.1.1.4'
    'O' 'O' 0.0106 0.0060
                         'International Tables Vol C Tables 4.2.6.8 and 6.1.1.4'
    'S' 'S' 0.1246 0.1234
                         'International Tables Vol C Tables 4.2.6.8 and 6.1.1.4'
_computing_data_collection     'COLLECT (Nonius, 1999)'
_computing_cell_refinement     'PEAKREF (Schreurs, 2005)'
_computing_data_reduction
;
Eval15 (Schreurs <i>et al.</i>,  2010) and SADABS (Sheldrick,
2008a)
;
_computing_structure_solution     'SHELXS97 (Sheldrick, 2008b)'
_computing_structure_refinement     'SHELXL97 (Sheldrick, 2008b)'
_computing_molecular_graphics     'PLATON (Spek, 2009)'
_computing_publication_material     'SHELXL97 (Sheldrick, 2008b)'
loop_
    _atom_site_type_symbol
    _atom_site_label
    _atom_site_fract_x
    _atom_site_fract_y
    _atom_site_fract_z
    _atom_site_U_iso_or_equiv
    _atom_site_adp_type
    _atom_site_calc_flag
    _atom_site_refinement_flags
    _atom_site_occupancy
    _atom_site_disorder_assembly
    _atom_site_disorder_group
    Cu Cu1 0.0000 0.226359(15) 0.385553(11) 0.00587(4) Uani d S 1 . .
    S S1 0.0000 0.24252(3) 0.13888(2) 0.00541(5) Uani d S 1 . .
    O O1 0.0000 0.32265(9) 0.22939(6) 0.00932(16) Uani d S 1 . .
    O O2 0.08343(5) 0.15354(7) 0.13383(5) 0.01049(12) Uani d . 1 . .
    O O3 0.0000 0.34145(9) 0.05699(7) 0.00990(16) Uani d S 1 . .
    N N1 0.09978(5) 0.08890(8) 0.35157(6) 0.00890(13) Uani d . 1 . .
    H H1N 0.0983(10) 0.0830(15) 0.2899(12) 0.018(4) Uiso d . 1 . .
    H H2N 0.0882(13) 0.0121(18) 0.3774(10) 0.022(4) Uiso d . 1 . .
    N N2 0.10526(6) 0.35659(8) 0.41674(6) 0.00842(12) Uani d . 1 . .
    H H3N 0.0944(12) 0.4387(18) 0.3986(11) 0.020(4) Uiso d . 1 . .
    H H4N 0.1142(11) 0.3552(15) 0.4779(11) 0.016(4) Uiso d . 1 . .
    C C1 0.18950(6) 0.14531(9) 0.38195(7) 0.01121(15) Uani d . 1 . .
    H H1A 0.2397 0.1034 0.3434 0.013 Uiso calc R 1 . .
    H H1B 0.2007 0.1241 0.4508 0.013 Uiso calc R 1 . .
    C C2 0.18704(7) 0.30147(9) 0.36647(7) 0.01045(15) Uani d . 1 . .
    H H2A 0.2438 0.3445 0.3926 0.013 Uiso calc R 1 . .
    H H2B 0.1833 0.3227 0.2968 0.013 Uiso calc R 1 . .
loop_
    _atom_site_aniso_label
    _atom_site_aniso_U_11
    _atom_site_aniso_U_22
    _atom_site_aniso_U_33
    _atom_site_aniso_U_12
    _atom_site_aniso_U_13
    _atom_site_aniso_U_23
    Cu1 0.00700(7) 0.00409(6) 0.00652(7) 0.000 0.000 -0.00089(4)
    S1 0.00864(12) 0.00388(10) 0.00371(11) 0.000 0.000 -0.00008(8)
    O1 0.0172(4) 0.0071(4) 0.0036(4) 0.000 0.000 -0.0017(3)
    O2 0.0111(3) 0.0101(3) 0.0102(3) 0.0040(2) 0.0003(2) -0.0006(2)
    O3 0.0192(4) 0.0057(3) 0.0048(4) 0.000 0.000 0.0012(3)
    N1 0.0094(3) 0.0064(3) 0.0109(3) -0.0003(2) -0.0013(3) -0.0010(2)
    N2 0.0126(3) 0.0064(3) 0.0063(3) -0.0012(2) 0.0005(2) -0.0004(2)
    C1 0.0091(4) 0.0088(3) 0.0157(4) 0.0001(3) -0.0027(3) -0.0002(3)
    C2 0.0103(4) 0.0094(3) 0.0116(4) -0.0024(3) 0.0012(3) -0.0003(3)
_geom_special_details
;
All esds (except the esd in the dihedral angle between two l.s. planes) are
estimated using the full covariance matrix. The cell esds are taken into
account individually in the estimation of esds in distances, angles and
torsion angles; correlations between esds in cell parameters are only used
when they are defined by crystal symmetry. An approximate (isotropic)
treatment of cell esds is used for estimating esds involving l.s. planes.
;
loop_
    _geom_bond_atom_site_label_1
    _geom_bond_atom_site_label_2
    _geom_bond_site_symmetry_2
    _geom_bond_distance
    _geom_bond_publ_flag
    Cu1 N1 11 2.0172(8) ?
    Cu1 N1 . 2.0173(8) y
    Cu1 N2 11 2.0226(8) ?
    Cu1 N2 . 2.0226(8) y
    Cu1 O1 . 2.3575(9) y
    Cu1 O3 2 2.4673(9) y
    S1 O1 . 1.4745(9) ?
    S1 O3 . 1.4834(9) ?
    S1 O2 11 1.4842(7) ?
    S1 O2 . 1.4842(7) ?
    N1 C1 . 1.4712(12) ?
    N1 H1N . 0.858(16) ?
    N1 H2N . 0.839(17) ?
    N2 C2 . 1.4745(12) ?
    N2 H3N . 0.845(17) ?
    N2 H4N . 0.859(15) ?
    C1 C2 . 1.5207(13) ?
    C1 H1A . 0.9900 ?
    C1 H1B . 0.9900 ?
    C2 H2A . 0.9900 ?
    C2 H2B . 0.9900 ?
loop_
    _geom_angle_atom_site_label_1
    _geom_angle_atom_site_label_2
    _geom_angle_atom_site_label_3
    _geom_angle_site_symmetry_1
    _geom_angle_site_symmetry_3
    _geom_angle
    _geom_angle_publ_flag
    N1 Cu1 N1 11 . 91.62(4) y
    N1 Cu1 N2 11 11 85.22(3) ?
    N1 Cu1 N2 . 11 176.81(3) y
    N1 Cu1 N2 11 . 176.81(3) ?
    N1 Cu1 N2 . . 85.22(3) y
    N2 Cu1 N2 11 . 97.95(4) y
    N1 Cu1 O1 11 . 92.50(3) ?
    N1 Cu1 O1 . . 92.50(3) y
    N2 Cu1 O1 11 . 87.27(3) ?
    N2 Cu1 O1 . . 87.27(3) y
    N1 Cu1 O3 11 2 92.95(3) ?
    N1 Cu1 O3 . 2 92.95(3) y
    N2 Cu1 O3 11 2 87.59(3) ?
    N2 Cu1 O3 . 2 87.59(3) y
    O1 Cu1 O3 . 2 172.18(3) y
    O1 S1 O3 . . 108.42(5) ?
    O1 S1 O2 . 11 110.05(3) ?
    O3 S1 O2 . 11 109.58(3) ?
    O1 S1 O2 . . 110.05(3) ?
    O3 S1 O2 . . 109.59(3) ?
    O2 S1 O2 11 . 109.14(6) ?
    S1 O1 Cu1 . . 125.23(5) ?
    C1 N1 Cu1 . . 108.92(5) ?
    C1 N1 H1N . . 109.4(10) ?
    Cu1 N1 H1N . . 105.0(10) ?
    C1 N1 H2N . . 112.3(12) ?
    Cu1 N1 H2N . . 109.6(12) ?
    H1N N1 H2N . . 111.3(14) ?
    C2 N2 Cu1 . . 106.36(5) ?
    C2 N2 H3N . . 110.2(11) ?
    Cu1 N2 H3N . . 112.1(11) ?
    C2 N2 H4N . . 110.0(10) ?
    Cu1 N2 H4N . . 108.4(10) ?
    H3N N2 H4N . . 109.7(14) ?
    N1 C1 C2 . . 107.73(7) ?
    N1 C1 H1A . . 110.2 ?
    C2 C1 H1A . . 110.2 ?
    N1 C1 H1B . . 110.2 ?
    C2 C1 H1B . . 110.2 ?
    H1A C1 H1B . . 108.5 ?
    N2 C2 C1 . . 107.97(7) ?
    N2 C2 H2A . . 110.1 ?
    C1 C2 H2A . . 110.1 ?
    N2 C2 H2B . . 110.1 ?
    C1 C2 H2B . . 110.1 ?
    H2A C2 H2B . . 108.4 ?
loop_
    _geom_torsion_atom_site_label_1
    _geom_torsion_atom_site_label_2
    _geom_torsion_atom_site_label_3
    _geom_torsion_atom_site_label_4
    _geom_torsion_site_symmetry_1
    _geom_torsion_site_symmetry_2
    _geom_torsion_site_symmetry_3
    _geom_torsion_site_symmetry_4
    _geom_torsion
    _geom_torsion_publ_flag
    O3 S1 O1 Cu1 . . . . 180.0 ?
    O2 S1 O1 Cu1 11 . . . 60.16(3) ?
    O2 S1 O1 Cu1 . . . . -60.16(3) ?
    N1 Cu1 O1 S1 11 . . . -45.86(2) ?
    N1 Cu1 O1 S1 . . . . 45.86(2) ?
    N2 Cu1 O1 S1 11 . . . -130.95(2) ?
    N2 Cu1 O1 S1 . . . . 130.95(2) ?
    N1 Cu1 N1 C1 11 . . . -171.12(4) ?
    N2 Cu1 N1 C1 . . . . 9.25(6) ?
    O1 Cu1 N1 C1 . . . . 96.30(6) ?
    N1 Cu1 N2 C2 . . . . 19.71(6) ?
    N2 Cu1 N2 C2 11 . . . -159.89(4) ?
    O1 Cu1 N2 C2 . . . . -73.03(6) ?
    Cu1 N1 C1 C2 . . . . -35.63(9) ?
    Cu1 N2 C2 C1 . . . . -44.31(8) ?
    N1 C1 C2 N2 . . . . 53.74(10) y
loop_
    _geom_hbond_atom_site_label_D
    _geom_hbond_atom_site_label_H
    _geom_hbond_atom_site_label_A
    _geom_hbond_site_symmetry_A
    _geom_hbond_distance_DH
    _geom_hbond_distance_HA
    _geom_hbond_distance_DA
    _geom_hbond_angle_DHA
    N1 H1N O2 . 0.858(16) 2.280(16) 3.0944(11) 158.5(14)
    N1 H2N O3 4_545 0.839(17) 2.274(17) 3.0642(11) 157.1(17)
    N2 H3N O2 10_566 0.845(17) 2.125(17) 2.9636(10) 171.6(16)
    N2 H4N O2 12_566 0.859(15) 2.210(15) 3.0308(10) 159.7(14)
data_global
_journal_date_recd_electronic     2010-05-04
_journal_date_accepted     2010-05-11
_journal_name_full     'Acta Crystallographica, Section E'
_journal_year     2010
_journal_volume     66
_journal_issue      6
_journal_page_first     m671
_journal_page_last     m672
_journal_paper_category     QM
_journal_coeditor_code     VM2026
_publ_contact_author_name     'Martin Lutz'
_publ_contact_author_address
;
Bijvoet Center for Biomolecular Research
Crystal and Structural Chemistry
Faculty of Science
Utrecht University
Padualaan 8
3584 CH Utrecht
The Netherlands
;
_publ_contact_author_email     'm.lutz@uu.nl'
_publ_contact_author_fax     '[+31] 30 2533940'
_publ_contact_author_phone     '[+31] 30 2533902'
_publ_section_title
;
<i>catena</i>-Poly[[bis(ethylenediamine)copper(II)]-\m-sulfato]
;
loop_
    _publ_author_name
    _publ_author_address
    'Lutz, Martin'
;
Bijvoet Center for Biomolecular Research
Crystal and Structural Chemistry
Faculty of Science
Utrecht University
Padualaan 8
3584 CH Utrecht
The Netherlands
;
    'Smeets, Stef'
;
Bijvoet Center for Biomolecular Research
Crystal and Structural Chemistry
Faculty of Science
Utrecht University
Padualaan 8
3584 CH Utrecht
The Netherlands
;
    'Parois, Pascal'
;
Bijvoet Center for Biomolecular Research
Crystal and Structural Chemistry
Faculty of Science
Utrecht University
Padualaan 8
3584 CH Utrecht
The Netherlands
;
