# Supplementary material for: catena-Poly[[bis­(ethyl­enediamine)copper(II)]-μ-sulfato]
Source: Acta Crystallogr Sect E Struct Rep Online. 2010 May 19;66(Pt 6):m671–2. doi: 10.1107/S160053681001737X (PMC2979599; doi:10.1107/S160053681001737X)
Supplement: Supplementary file 2 [file e-66-0m671-Isup2.hkl]

# 
# h,k,l, Fc-squared, Fo-squared, sigma(Fo-squared) and status flag 
# 
data_I
_shelx_title ' m106a' 
_shelx_refln_list_code          4 
_shelx_F_calc_maximum      608.07 
_exptl_crystal_F_000      1160.00 
_reflns_d_resolution_high  0.6197 
 
loop_ 
 _symmetry_equiv_pos_as_xyz 
 'x, y, z' 
 '-x, -y+1/2, z+1/2' 
 'x, -y, -z' 
 '-x, y+1/2, -z+1/2' 
 'x+1/2, y+1/2, z' 
 '-x+1/2, -y+1, z+1/2' 
 'x+1/2, -y+1/2, -z' 
 '-x+1/2, y+1, -z+1/2' 
 '-x, -y, -z' 
 'x, y-1/2, -z-1/2' 
 '-x, y, z' 
 'x, -y-1/2, z-1/2' 
 '-x+1/2, -y+1/2, -z' 
 'x+1/2, y, -z-1/2' 
 '-x+1/2, y+1/2, z' 
 'x+1/2, -y, z-1/2' 
 
_cell_length_a    14.4959 
_cell_length_b     9.6375 
_cell_length_c    13.8775 
_cell_angle_alpha  90.000 
_cell_angle_beta   90.000 
_cell_angle_gamma  90.000 
 
_shelx_F_squared_multiplier     1.000 
 
loop_ 
 _refln_index_h 
 _refln_index_k 
 _refln_index_l 
 _refln_F_squared_calc 
 _refln_F_squared_meas 
 _refln_F_squared_sigma 
 _refln_observed_status 
   2   0   0   184343.91   174827.36   3822.21 o 
   4   0   0    42343.28    40835.18    612.85 o 
   6   0   0    42873.86    40593.71    780.21 o 
   8   0   0    54295.74    51509.19    642.16 o 
  10   0   0   170718.48   168393.89   3882.79 o 
  12   0   0    68513.95    69550.96   1064.35 o 
  14   0   0    12811.08    12927.12    192.30 o 
  16   0   0    23326.40    23863.96    411.17 o 
  18   0   0     9971.30    10595.55    195.40 o 
  20   0   0    18505.57    19354.30    545.53 o 
  22   0   0    14371.10    15423.95    388.63 o 
   0   2   0   217738.80   185426.41   7496.86 o 
   2   2   0    92295.38    89826.22    703.45 o 
   4   2   0   114076.60   110307.36   1427.12 o 
   6   2   0   106614.29   106426.49   1404.03 o 
   8   2   0    39499.72    37553.79    321.39 o 
  10   2   0    54271.73    53959.05    544.34 o 
  12   2   0    35640.34    35708.15    371.04 o 
  14   2   0    22267.06    22545.00    234.41 o 
  16   2   0    25414.59    26436.96    287.29 o 
  18   2   0     9347.89     9689.57    126.27 o 
  20   2   0     8566.20     8763.90    119.91 o 
  22   2   0     8974.02     9533.25    168.48 o 
   0   4   0      891.26     1593.80     18.49 o 
   2   4   0    32871.55    31194.08    235.40 o 
   4   4   0    77973.35    76893.27    630.79 o 
   6   4   0    69710.88    70012.75    834.45 o 
   8   4   0    26922.18    26501.96    311.51 o 
  10   4   0     4113.53     4595.21     46.24 o 
  12   4   0    10119.42    10266.96     96.80 o 
  14   4   0    20226.50    20120.09    214.73 o 
  16   4   0    12483.19    12952.25    130.63 o 
  18   4   0     9034.49     9282.23    123.48 o 
  20   4   0     3332.45     3447.41     76.85 o 
  22   4   0     3392.21     3390.34     83.50 o 
   0   6   0      900.19      640.27     12.60 o 
   2   6   0    14139.04    13481.08    105.59 o 
   4   6   0    13726.27    13936.72    110.45 o 
   6   6   0    10584.91    10927.63     84.40 o 
   8   6   0    19283.70    19371.72    159.74 o 
  10   6   0     4406.85     4527.12     46.96 o 
  12   6   0     4499.38     4625.24     50.86 o 
  14   6   0     5567.79     5531.79     59.75 o 
  16   6   0     2079.64     2167.02     38.50 o 
  18   6   0     7124.50     7188.36    117.71 o 
  20   6   0     4342.01     4424.52    123.58 o 
   0   8   0     8289.77     8022.85    106.47 o 
   2   8   0     8079.82     7889.23     70.86 o 
   4   8   0     4837.16     4811.82     43.77 o 
   6   8   0     3174.70     3164.82     31.90 o 
   8   8   0     6598.61     6538.95     61.36 o 
  10   8   0     4944.55     5114.16     51.13 o 
  12   8   0     3386.22     3493.51     46.42 o 
  14   8   0     3358.76     3402.74     45.36 o 
  16   8   0     1961.11     1970.76     49.55 o 
  18   8   0     2284.04     2372.29     82.50 o 
  20   8   0     1720.94     1578.90     93.85 o 
   0  10   0     9609.71     9147.94    123.72 o 
   2  10   0     6245.86     6191.60     62.13 o 
   4  10   0     2106.65     2052.54     27.64 o 
   6  10   0     1130.83     1113.37     24.17 o 
   8  10   0     2710.51     2729.96     36.79 o 
  10  10   0     4323.80     4345.72     53.74 o 
  12  10   0     3274.49     3293.46     51.21 o 
  14  10   0     2475.62     2400.23     53.72 o 
  16  10   0     1255.95     1288.72     60.14 o 
   0  12   0     2930.55     2791.15     61.63 o 
   2  12   0     3541.02     3452.44     52.26 o 
   4  12   0      327.17      266.35     32.70 o 
   6  12   0        7.37       49.77     27.96 o 
   8  12   0     2210.80     2295.76     45.23 o 
  10  12   0     1803.06     1807.90     52.86 o 
  12  12   0     1861.25     1886.61     92.20 o 
  14  12   0      595.71      703.94     53.00 o 
   0  14   0     1857.06     1914.86     69.26 o 
   2  14   0       62.26       30.58     34.84 o 
   4  14   0      626.02      658.70     48.74 o 
   6  14   0      272.14      204.90     39.27 o 
   8  14   0      276.57      223.75     67.60 o 
  10  14   0      815.19      823.52     71.57 o 
   1   1   1      402.16      393.27      2.67 o 
   3   1   1     1568.09     1618.11     10.21 o 
   5   1   1     9885.44    10470.67     64.57 o 
   7   1   1     1719.32     1806.51     14.05 o 
   9   1   1      544.37      536.39      7.25 o 
  11   1   1      400.52      447.03      7.90 o 
  13   1   1       69.04       89.67      6.84 o 
  15   1   1      355.32      384.90     12.88 o 
  17   1   1      181.87      161.95     15.86 o 
  19   1   1      163.44      152.53     19.24 o 
  21   1   1      340.48      317.43     24.86 o 
  23   1   1       15.23      -12.04     29.43 o 
   0   2   1    11372.19    11578.76     81.30 o 
   2   2   1      691.38      604.98      4.23 o 
   4   2   1     2383.78     2802.57     16.36 o 
   6   2   1     5696.12     6479.01     39.47 o 
   8   2   1      671.25      881.06      8.43 o 
  10   2   1     1622.94     1591.98     13.12 o 
  12   2   1     1468.90     1404.37     13.80 o 
  14   2   1      223.62      215.76     10.01 o 
  16   2   1       55.59       54.79     12.73 o 
  18   2   1      238.75      230.68     18.56 o 
  20   2   1      114.74      127.88     21.81 o 
  22   2   1      303.41      294.14     29.07 o 
   1   3   1       10.01       15.37      1.56 o 
   3   3   1    14406.02    14545.36     78.09 o 
   5   3   1    37870.75    40060.40    254.00 o 
   7   3   1    11743.95    12138.17     83.24 o 
   9   3   1     1289.01     1358.30     12.35 o 
  11   3   1      428.85      499.02     11.42 o 
  13   3   1     1301.22     1336.40     24.22 o 
  15   3   1     3161.32     3282.09     30.52 o 
  17   3   1     1332.01     1393.37     24.10 o 
  19   3   1      589.65      555.92     23.78 o 
  21   3   1      545.53      522.07     29.03 o 
   0   4   1      829.92     1079.01      9.40 o 
   2   4   1     3077.37     2901.48     16.30 o 
   4   4   1     2686.50     2454.13     15.11 o 
   6   4   1      576.93      454.14      5.80 o 
   8   4   1      344.62      253.87      6.21 o 
  10   4   1       46.65       51.32      6.26 o 
  12   4   1     1269.89     1143.02     18.69 o 
  14   4   1     3385.61     3225.85     28.50 o 
  16   4   1      453.61      493.09     16.91 o 
  18   4   1       63.03       59.91     19.05 o 
  20   4   1       22.40        2.76     23.74 o 
  22   4   1      198.09      245.21     33.43 o 
   1   5   1     2951.84     2692.57     15.64 o 
   3   5   1    14882.17    15201.70     81.17 o 
   5   5   1     4316.20     4646.82     27.34 o 
   7   5   1     7887.50     7984.88     48.64 o 
   9   5   1     3349.94     3639.43     26.83 o 
  11   5   1      579.48      683.22     11.41 o 
  13   5   1     3840.45     3869.52     31.03 o 
  15   5   1     1920.79     1946.39     24.09 o 
  17   5   1     1201.65     1233.42     25.11 o 
  19   5   1     1314.55     1295.24     33.08 o 
  21   5   1       82.00      104.28     31.09 o 
   0   6   1      787.85      606.46      9.02 o 
   2   6   1    11627.77    11342.87     61.90 o 
   4   6   1     6130.60     5994.65     34.76 o 
   6   6   1     3928.43     3763.40     22.79 o 
   8   6   1    13035.23    12597.07     76.06 o 
  10   6   1     1725.79     1755.36     16.74 o 
  12   6   1     1988.56     1907.08     19.69 o 
  14   6   1     2924.27     2759.06     27.31 o 
  16   6   1      625.03      619.45     19.32 o 
  18   6   1     3948.12     3915.26     49.43 o 
  20   6   1     1407.91     1374.64     41.15 o 
   1   7   1    11571.54    11461.66     65.38 o 
   3   7   1     5207.27     5306.41     31.97 o 
   5   7   1     2086.37     1991.84     15.23 o 
   7   7   1     1662.21     1796.44     14.97 o 
   9   7   1     7736.11     7939.30     51.04 o 
  11   7   1     2616.21     2765.95     23.73 o 
  13   7   1     3379.02     3400.22     29.78 o 
  15   7   1       27.04       28.63     14.93 o 
  17   7   1      315.93      317.37     24.30 o 
  19   7   1     2658.62     2633.15     53.82 o 
   0   8   1     9906.21    10156.39     88.96 o 
   2   8   1    14434.79    14010.44     83.69 o 
   4   8   1     7628.52     7448.06     46.62 o 
   6   8   1     6198.72     6213.33     39.07 o 
   8   8   1    18476.96    17933.89    108.97 o 
  10   8   1     6858.30     6680.63     45.08 o 
  12   8   1     3957.18     3890.38     31.75 o 
  14   8   1     2157.91     2169.54     26.72 o 
  16   8   1     1244.26     1193.65     26.98 o 
  18   8   1     6818.67     6874.76     85.70 o 
  20   8   1     3916.37     3817.01     91.59 o 
   1   9   1     5151.04     5374.50     36.31 o 
   3   9   1     2553.98     2482.62     20.86 o 
   5   9   1      201.58      219.25      9.16 o 
   7   9   1     1129.89     1266.51     15.91 o 
   9   9   1     2872.35     2896.15     25.43 o 
  11   9   1     2243.45     2231.75     24.56 o 
  13   9   1     2075.20     2063.54     27.37 o 
  15   9   1      389.41      429.78     23.19 o 
  17   9   1      426.56      396.75     30.20 o 
  19   9   1      882.54      782.29     50.25 o 
   0  10   1     7260.03     7453.10     72.57 o 
   2  10   1     7632.79     7492.18     51.80 o 
   4  10   1    13229.83    13007.75     85.44 o 
   6  10   1    12999.36    12877.96     89.29 o 
   8  10   1     5584.03     5495.51     42.65 o 
  10  10   1     4082.17     3896.24     35.65 o 
  12  10   1     4383.58     4320.70     48.83 o 
  14  10   1     5245.48     5330.84     58.04 o 
  16  10   1     5425.74     5330.27     64.70 o 
   1  11   1      672.22      729.56     15.85 o 
   3  11   1     2010.82     1992.81     23.55 o 
   5  11   1     9950.22    10059.01     74.30 o 
   7  11   1     2521.07     2555.39     27.60 o 
   9  11   1      219.46      218.10     18.01 o 
  11  11   1     1023.19      980.65     27.34 o 
  13  11   1      955.84     1024.19     32.11 o 
  15  11   1     3249.87     3034.61     60.96 o 
   0  12   1     8603.26     8679.17     91.31 o 
   2  12   1     3954.59     4036.25     39.32 o 
   4  12   1     6717.76     6683.06     57.17 o 
   6  12   1     7301.59     7257.56     65.69 o 
   8  12   1     1105.23     1106.88     29.21 o 
  10  12   1     4401.09     4417.24     53.28 o 
  12  12   1     4363.53     4533.86     59.29 o 
  14  12   1     3543.80     3591.97     56.96 o 
   1  13   1     1477.83     1550.47     27.81 o 
   3  13   1      973.39      989.93     25.10 o 
   5  13   1     5774.51     5659.74     62.86 o 
   7  13   1     1934.69     1935.18     37.52 o 
   9  13   1      810.71      828.02     33.49 o 
  11  13   1     1793.83     1773.21     42.35 o 
   0  14   1     8025.23     8011.70    107.25 o 
   2  14   1     2639.34     2704.84     39.48 o 
   4  14   1     1054.06     1112.04     33.81 o 
   6  14   1     1257.13     1304.47     36.70 o 
   8  14   1     1134.78     1108.49     41.99 o 
  10  14   1     4868.70     4720.29     77.18 o 
   1  15   1     1561.21     1484.30     36.31 o 
   3  15   1      432.90      416.42     33.74 o 
   5  15   1      500.78      560.41     36.43 o 
   0   0   2       39.02      125.16      7.24 o 
   2   0   2       25.35       35.56      1.66 o 
   4   0   2      238.01      227.58      3.79 o 
   6   0   2        1.36        9.47      3.03 o 
   8   0   2      348.64      288.52      8.86 o 
  10   0   2       57.98       77.00      6.81 o 
  12   0   2      121.12      122.92      8.09 o 
  14   0   2       24.79       21.28     12.40 o 
  16   0   2       13.59       36.24     17.31 o 
  18   0   2       76.03       44.43     23.44 o 
  20   0   2       10.82       28.46     32.18 o 
  22   0   2       27.85       20.53     39.80 o 
   1   1   2    19035.59    17781.31     95.74 o 
   3   1   2    11369.43    11711.67     64.68 o 
   5   1   2    18414.83    18830.51    108.07 o 
   7   1   2     3958.09     3631.45     23.73 o 
   9   1   2     7666.82     6836.69     43.89 o 
  11   1   2     8584.81     8796.68     56.15 o 
  13   1   2     1493.97     1453.83     14.69 o 
  15   1   2      692.10      733.79     15.45 o 
  17   1   2     3301.28     3299.43     37.46 o 
  19   1   2     1089.84     1110.38     26.61 o 
  21   1   2     3217.89     3308.35     48.64 o 
  23   1   2      140.00      165.43     35.64 o 
   0   2   2       54.48       51.05      2.24 o 
   2   2   2       12.22       26.99      1.44 o 
   4   2   2      371.51      398.69      5.16 o 
   6   2   2      326.96      398.24      5.17 o 
   8   2   2      145.35      138.44      4.75 o 
  10   2   2       38.92       49.81      5.09 o 
  12   2   2        2.18        8.22      6.12 o 
  14   2   2       25.12       27.70      8.73 o 
  16   2   2       17.68        7.95     12.40 o 
  18   2   2       17.72       -2.00     16.03 o 
  20   2   2       18.35       19.26     23.71 o 
  22   2   2        1.99        3.46     27.35 o 
   1   3   2      204.82      287.25      3.11 o 
   3   3   2    13005.59    12602.74     67.81 o 
   5   3   2    24822.35    25023.01    147.04 o 
   7   3   2     6726.40     6178.46     38.13 o 
   9   3   2      131.01      106.43      5.15 o 
  11   3   2     1051.85     1164.30     12.49 o 
  13   3   2     3775.51     3634.30     34.82 o 
  15   3   2     4694.31     4775.11     41.86 o 
  17   3   2     1187.72     1258.33     23.51 o 
  19   3   2       41.90       34.58     19.76 o 
  21   3   2      105.72      110.37     26.96 o 
   0   4   2      784.66      906.25      8.36 o 
   2   4   2        2.77        4.44      2.31 o 
   4   4   2       84.17       92.65      2.97 o 
   6   4   2       20.57       45.75      3.50 o 
   8   4   2       71.28       74.00      4.67 o 
  10   4   2      138.63      170.27      6.83 o 
  12   4   2       45.87       45.77      8.24 o 
  14   4   2       68.42       85.82     10.77 o 
  16   4   2       14.57        7.28     13.45 o 
  18   4   2       36.62       39.45     19.23 o 
  20   4   2       13.20      -13.59     24.83 o 
  22   4   2        9.19       16.89     30.48 o 
   1   5   2    10175.19    10013.59     55.75 o 
   3   5   2    15879.69    15966.43     88.65 o 
   5   5   2       39.13       41.15      3.31 o 
   7   5   2      894.36      802.81      8.84 o 
   9   5   2     1731.14     1732.25     14.86 o 
  11   5   2     2066.09     2176.53     20.32 o 
  13   5   2     8285.15     7969.27     57.14 o 
  15   5   2      663.34      601.19     16.95 o 
  17   5   2       56.71       69.93     17.46 o 
  19   5   2      120.90       81.90     23.76 o 
  21   5   2       46.87       74.71     29.75 o 
   0   6   2      479.06      543.53      8.51 o 
   2   6   2        0.59        2.94      3.46 o 
   4   6   2      654.69      685.48      7.85 o 
   6   6   2      450.03      438.71      7.31 o 
   8   6   2      113.46      107.25      6.45 o 
  10   6   2      164.68      189.40      8.37 o 
  12   6   2       14.33       11.93      9.69 o 
  14   6   2      227.28      262.12     14.07 o 
  16   6   2       45.39       44.98     16.42 o 
  18   6   2       39.84       -9.45     22.48 o 
  20   6   2       63.71       35.10     34.46 o 
   1   7   2     2860.47     2913.46     20.45 o 
   3   7   2     1340.44     1395.52     11.45 o 
   5   7   2     1187.24     1149.07     11.84 o 
   7   7   2       30.69       40.31      5.82 o 
   9   7   2     1519.05     1486.29     16.11 o 
  11   7   2      451.24      410.58     12.27 o 
  13   7   2      719.86      670.40     16.22 o 
  15   7   2      165.80      215.87     16.96 o 
  17   7   2      168.79      150.29     21.09 o 
  19   7   2      343.03      319.13     30.28 o 
   0   8   2      969.82      990.38     14.09 o 
   2   8   2       93.42      103.11      5.68 o 
   4   8   2        0.32        0.20      6.06 o 
   6   8   2       32.53       41.70      7.16 o 
   8   8   2       75.41       71.53      8.45 o 
  10   8   2      339.84      338.24     12.31 o 
  12   8   2       21.67       27.66     12.34 o 
  14   8   2       24.97       19.45     15.92 o 
  16   8   2        8.30       -4.38     20.32 o 
  18   8   2       34.26       50.23     28.69 o 
   1   9   2     2422.41     2332.44     19.81 o 
   3   9   2      779.85      746.82     11.81 o 
   5   9   2       39.83       39.70      8.45 o 
   7   9   2       22.39       40.34      9.25 o 
   9   9   2      317.89      349.09     12.63 o 
  11   9   2     1810.59     1880.72     22.72 o 
  13   9   2     1523.59     1594.37     24.92 o 
  15   9   2      147.99      145.70     21.92 o 
  17   9   2        8.50       -0.68     27.35 o 
   0  10   2      685.99      697.70     18.45 o 
   2  10   2       24.18       20.41      9.79 o 
   4  10   2       87.31       94.46     10.72 o 
   6  10   2        9.73       17.67     11.34 o 
   8  10   2       84.44       81.08     13.77 o 
  10  10   2      318.36      310.31     17.29 o 
  12  10   2        0.56      -10.83     18.75 o 
  14  10   2      169.30      133.76     24.63 o 
  16  10   2        0.50        1.86     29.72 o 
   1  11   2     4694.81     4627.16     38.14 o 
   3  11   2     2913.24     2856.28     28.61 o 
   5  11   2     2719.75     2791.95     29.80 o 
   7  11   2     1078.56     1111.92     20.04 o 
   9  11   2     1217.50     1197.36     23.72 o 
  11  11   2     3452.64     3421.29     41.08 o 
  13  11   2     3010.17     3017.31     43.30 o 
  15  11   2     1765.82     1781.01     41.33 o 
   0  12   2      326.70      345.54     22.91 o 
   2  12   2      161.95      202.39     16.07 o 
   4  12   2        4.41       24.90     16.17 o 
   6  12   2        1.40      -17.66     17.66 o 
   8  12   2      121.41      134.98     20.94 o 
  10  12   2      219.89      240.74     23.97 o 
  12  12   2       95.00      143.36     27.57 o 
  14  12   2        7.23       26.52     32.19 o 
   1  13   2     4478.90     4518.42     45.88 o 
   3  13   2     1961.29     1948.55     30.60 o 
   5  13   2     6345.85     6349.74     68.28 o 
   7  13   2     2945.53     2947.57     44.47 o 
   9  13   2     2620.03     2642.20     42.88 o 
  11  13   2     3604.98     3539.73     51.88 o 
   0  14   2      923.34      873.92     40.79 o 
   2  14   2      449.73      476.51     28.01 o 
   4  14   2      156.45      115.57     27.87 o 
   6  14   2      231.79      214.49     30.48 o 
   8  14   2      505.03      506.76     34.19 o 
   1  15   2     5077.59     4919.30     59.09 o 
   3  15   2     1571.30     1593.87     40.51 o 
   5  15   2     2865.18     2856.36     49.24 o 
   1   1   3     1474.06     1242.71      9.59 o 
   3   1   3      323.68      308.36      3.33 o 
   5   1   3      511.07      486.64      4.71 o 
   7   1   3      267.33      290.64      4.75 o 
   9   1   3     1619.91     1744.02     13.49 o 
  11   1   3      179.51      197.06      6.37 o 
  13   1   3      298.65      278.54      8.83 o 
  15   1   3      183.29      172.95     11.24 o 
  17   1   3       47.82       33.13     13.92 o 
  19   1   3      489.16      557.91     23.53 o 
  21   1   3      264.79      221.34     25.91 o 
  23   1   3       77.85      124.54     34.35 o 
   0   2   3     4460.14     5233.06     41.64 o 
   2   2   3     1360.09     1344.05      8.17 o 
   4   2   3     5688.95     5398.04     29.57 o 
   6   2   3     2861.23     2804.02     18.95 o 
   8   2   3      513.56      632.69      9.57 o 
  10   2   3     1270.78     1200.43     14.19 o 
  12   2   3     2394.06     2393.60     20.39 o 
  14   2   3     2320.81     2239.32     26.25 o 
  16   2   3      714.57      698.61     17.08 o 
  18   2   3      148.45      184.15     17.71 o 
  20   2   3       64.60       44.65     21.74 o 
  22   2   3      746.40      765.09     36.64 o 
   1   3   3      952.53     1216.73      7.60 o 
   3   3   3     1432.59     1550.09      9.90 o 
   5   3   3     3439.85     3656.17     21.98 o 
   7   3   3     4573.87     4566.96     28.23 o 
   9   3   3     1049.36     1149.23     11.39 o 
  11   3   3      139.41      129.07      6.98 o 
  13   3   3       25.70       20.85      8.27 o 
  15   3   3      211.99      278.42     12.70 o 
  17   3   3      558.10      578.69     19.05 o 
  19   3   3      792.89      811.28     27.12 o 
  21   3   3      100.25      114.46     34.74 o 
   0   4   3     7004.86     7047.17     53.89 o 
   2   4   3    12291.87    12300.38     68.37 o 
   4   4   3    10740.93    10259.63     57.31 o 
   6   4   3     6619.34     6697.08     39.85 o 
   8   4   3     3087.15     2885.41     20.00 o 
  10   4   3     3026.52     3146.11     22.95 o 
  12   4   3     4606.16     4495.77     34.47 o 
  14   4   3     5298.28     5079.87     40.81 o 
  16   4   3     1790.14     1784.71     26.26 o 
  18   4   3      552.94      556.01     24.59 o 
  20   4   3      507.90      517.21     28.81 o 
  22   4   3      937.00      939.61     44.36 o 
   1   5   3       52.23      116.86      3.72 o 
   3   5   3     9305.33     9402.58     53.88 o 
   5   5   3     3551.67     3649.81     22.05 o 
   7   5   3     4104.99     4080.95     26.63 o 
   9   5   3      395.05      454.94      8.35 o 
  11   5   3      140.69      113.46      8.74 o 
  13   5   3     2430.57     2483.49     24.69 o 
  15   5   3     1524.08     1551.11     26.41 o 
  17   5   3      442.88      475.41     20.78 o 
  19   5   3      367.34      335.80     25.97 o 
  21   5   3       77.14       24.83     30.11 o 
   0   6   3    10093.70     9740.03     77.07 o 
   2   6   3    21922.17    21945.91    123.08 o 
   4   6   3     9165.27     9231.59     53.39 o 
   6   6   3     6384.32     6439.88     39.06 o 
   8   6   3    21095.27    20603.12    139.53 o 
  10   6   3     6323.03     6303.88     45.24 o 
  12   6   3     4722.31     4610.76     36.37 o 
  14   6   3     3728.23     3581.65     34.97 o 
  16   6   3     1320.88     1260.12     23.57 o 
  18   6   3     6167.68     6175.60     63.49 o 
  20   6   3     2812.77     2955.03     48.67 o 
   1   7   3     7625.60     7404.23     42.45 o 
   3   7   3     5848.13     5787.56     34.74 o 
   5   7   3      702.63      657.10      8.43 o 
   7   7   3      755.87      831.30     10.42 o 
   9   7   3     3886.47     3971.13     29.42 o 
  11   7   3     1807.07     1891.75     21.29 o 
  13   7   3     4178.74     4225.87     37.81 o 
  15   7   3       28.99       -0.64     16.23 o 
  17   7   3       23.01       25.30     22.26 o 
  19   7   3     1149.12     1169.66     40.44 o 
   0   8   3    10453.33    10872.90     90.56 o 
   2   8   3    15815.11    15550.47     88.58 o 
   4   8   3     8011.93     7918.54     47.10 o 
   6   8   3     6505.57     6473.58     42.44 o 
   8   8   3    19238.30    18694.45    116.51 o 
  10   8   3     7198.27     7051.34     52.59 o 
  12   8   3     4291.91     4197.19     37.67 o 
  14   8   3     2736.63     2736.86     31.28 o 
  16   8   3     1671.66     1696.55     32.38 o 
  18   8   3     7242.71     7189.52     80.61 o 
   1   9   3     3798.75     3970.35     28.04 o 
   3   9   3     1975.25     1963.78     17.46 o 
   5   9   3       49.61       70.51      8.69 o 
   7   9   3      511.09      555.78     12.28 o 
   9   9   3     1655.33     1674.93     20.36 o 
  11   9   3     1664.08     1660.00     23.31 o 
  13   9   3     1756.41     1779.78     26.26 o 
  15   9   3      154.89      169.36     22.61 o 
  17   9   3      106.72      118.46     27.51 o 
   0  10   3     5436.32     5720.54     58.20 o 
   2  10   3     5545.55     5543.18     42.75 o 
   4  10   3     9434.50     9382.64     67.20 o 
   6  10   3     9096.46     9111.71     67.66 o 
   8  10   3     4013.04     3923.09     37.14 o 
  10  10   3     3299.78     3126.37     33.73 o 
  12  10   3     3502.94     3399.74     39.17 o 
  14  10   3     4071.56     4161.36     48.85 o 
  16  10   3     4091.59     4063.36     57.08 o 
   1  11   3       45.82       51.89     11.75 o 
   3  11   3      207.52      225.26     14.04 o 
   5  11   3     3964.38     4010.44     37.17 o 
   7  11   3      838.04      811.34     20.53 o 
   9  11   3       19.16       24.04     17.93 o 
  11  11   3      158.29      155.42     21.17 o 
  13  11   3       35.51       26.34     25.16 o 
  15  11   3     1126.37     1018.36     35.76 o 
   0  12   3     4632.10     4657.45     56.27 o 
   2  12   3     2124.12     2131.00     26.36 o 
   4  12   3     5752.74     5721.04     50.94 o 
   6  12   3     6101.75     6035.90     52.11 o 
   8  12   3      414.31      473.42     24.74 o 
  10  12   3     2492.09     2490.03     36.98 o 
  12  12   3     3126.70     3137.84     45.32 o 
  14  12   3     3075.92     2989.96     48.15 o 
   1  13   3      210.05      268.91     20.16 o 
   3  13   3      115.59      126.85     20.34 o 
   5  13   3      971.66      981.22     28.57 o 
   7  13   3      187.11      150.83     25.88 o 
   9  13   3      146.22       61.67     26.72 o 
  11  13   3      448.81      461.32     33.18 o 
   0  14   3     5600.44     5607.24     83.31 o 
   2  14   3     2379.90     2404.93     44.25 o 
   4  14   3     1678.79     1658.70     35.01 o 
   6  14   3     1855.82     1867.27     41.52 o 
   8  14   3     1119.58     1124.11     41.13 o 
   1  15   3      165.04      163.18     31.23 o 
   3  15   3       14.45      -16.93     33.49 o 
   5  15   3       88.40       92.53     36.53 o 
   0   0   4   369751.75   318266.19   8539.41 o 
   2   0   4    47309.02    45183.61    417.79 o 
   4   0   4    13106.35    11740.52     92.26 o 
   6   0   4    12609.89    11104.07    102.82 o 
   8   0   4    12371.38    11175.06     90.04 o 
  10   0   4    72843.56    71640.09    723.61 o 
  12   0   4    35726.67    35383.36    461.96 o 
  14   0   4     6912.50     7106.85     74.49 o 
  16   0   4    13361.66    13591.91    152.55 o 
  18   0   4     3543.27     3531.95     56.91 o 
  20   0   4     9642.15     9928.46    131.74 o 
  22   0   4     9555.77     9972.87    166.72 o 
   1   1   4    11075.61    11179.88     74.13 o 
   3   1   4     2970.32     2828.40     18.25 o 
   5   1   4      327.93      269.76      4.16 o 
   7   1   4     2087.44     1938.99     13.75 o 
   9   1   4     4762.28     4776.84     31.59 o 
  11   1   4     2583.92     2605.22     20.46 o 
  13   1   4     1218.96     1216.42     14.68 o 
  15   1   4      837.20      852.75     15.98 o 
  17   1   4      921.01      941.08     21.91 o 
  19   1   4     1009.48     1008.89     25.20 o 
  21   1   4      431.52      435.15     30.99 o 
   0   2   4    89480.02    85360.60   1208.80 o 
   2   2   4    38225.69    36463.38    196.15 o 
   4   2   4    51372.88    49845.37    272.95 o 
   6   2   4    50237.41    49166.34    330.59 o 
   8   2   4    18845.15    17658.98    130.02 o 
  10   2   4    31290.24    31613.75    256.36 o 
  12   2   4    21908.33    21787.57    152.97 o 
  14   2   4    14008.39    13926.82     99.87 o 
  16   2   4    16810.29    17259.15    126.64 o 
  18   2   4     5590.17     5581.57     55.66 o 
  20   2   4     5691.91     5785.31     65.30 o 
  22   2   4     6480.50     6598.98     83.54 o 
   1   3   4     7009.56     7115.98     39.29 o 
   3   3   4     7964.20     8163.47     45.47 o 
   5   3   4     2849.63     2711.19     16.29 o 
   7   3   4     4160.14     4076.95     27.39 o 
   9   3   4     4126.95     4179.71     29.69 o 
  11   3   4     2520.52     2499.54     20.74 o 
  13   3   4     2377.10     2406.69     22.17 o 
  15   3   4      871.72      877.66     16.71 o 
  17   3   4      779.82      715.91     21.37 o 
  19   3   4     1162.43     1181.76     30.04 o 
  21   3   4      780.98      785.92     31.24 o 
   0   4   4     8585.33     7727.28     61.46 o 
   2   4   4    41056.60    39906.94    223.45 o 
   4   4   4    64090.97    63054.83    342.58 o 
   6   4   4    61124.13    61404.00    397.68 o 
   8   4   4    34951.78    34222.00    239.07 o 
  10   4   4    10396.10    10925.74     69.83 o 
  12   4   4    11562.09    11767.82     79.80 o 
  14   4   4    17587.06    17205.50    118.50 o 
  16   4   4    12242.47    12298.08    101.28 o 
  18   4   4    10771.59    10907.22    114.12 o 
  20   4   4     4568.51     4700.23     59.87 o 
  22   4   4     3397.93     3594.49     74.95 o 
   1   5   4      318.36      309.86      4.81 o 
   3   5   4     9107.39     9322.64     53.49 o 
   5   5   4    12921.62    12929.92     71.81 o 
   7   5   4     5548.99     5573.87     34.23 o 
   9   5   4      464.82      478.88      9.33 o 
  11   5   4      456.74      405.83     10.36 o 
  13   5   4     2892.64     2998.28     29.64 o 
  15   5   4     2737.85     2771.21     31.19 o 
  17   5   4      943.50      973.81     27.26 o 
  19   5   4      252.39      218.91     25.85 o 
  21   5   4      239.86      222.95     31.60 o 
   0   6   4    13024.70    12511.68     98.38 o 
   2   6   4    31672.62    30967.59    176.85 o 
   4   6   4    27726.84    27726.60    156.02 o 
   6   6   4    23836.82    24000.75    134.80 o 
   8   6   4    32441.91    32028.76    207.72 o 
  10   6   4    11362.61    11376.16     76.91 o 
  12   6   4     8865.59     8966.89     69.82 o 
  14   6   4     8783.50     8692.61     68.96 o 
  16   6   4     4558.13     4606.41     46.14 o 
  18   6   4    10475.27    10458.12     99.29 o 
  20   6   4     6202.44     6406.08     78.47 o 
   1   7   4      639.16      610.16      7.68 o 
   3   7   4     1418.59     1452.01     15.88 o 
   5   7   4     3607.30     3680.14     24.95 o 
   7   7   4     1524.28     1577.17     14.69 o 
   9   7   4      356.76      390.83     10.36 o 
  11   7   4      483.00      502.14     14.06 o 
  13   7   4      575.62      629.03     17.58 o 
  15   7   4     1032.22     1025.43     22.57 o 
  17   7   4      583.39      615.81     28.79 o 
  19   7   4      129.62      113.07     31.60 o 
   0   8   4    11810.91    11703.45     97.28 o 
   2   8   4    13242.92    13084.46     76.76 o 
   4   8   4    10237.66    10163.82     61.95 o 
   6   8   4     7358.29     7349.53     46.43 o 
   8   8   4     9199.88     9162.95     63.39 o 
  10   8   4     6621.23     6583.69     53.26 o 
  12   8   4     5602.74     5538.66     47.88 o 
  14   8   4     5493.95     5594.72     50.29 o 
  16   8   4     3196.16     3237.02     42.24 o 
  18   8   4     2858.55     2843.57     56.78 o 
   1   9   4     2474.81     2541.21     20.32 o 
   3   9   4      172.13      191.11      8.89 o 
   5   9   4      456.34      467.86     11.23 o 
   7   9   4        9.64        8.53      9.72 o 
   9   9   4     1202.36     1256.36     20.66 o 
  11   9   4     1403.86     1472.22     22.52 o 
  13   9   4       67.29       63.74     17.36 o 
  15   9   4      134.71      119.49     22.62 o 
  17   9   4       70.14       31.49     35.92 o 
   0  10   4     5106.17     4991.16     55.47 o 
   2  10   4     3667.33     3656.77     30.16 o 
   4  10   4     1666.19     1683.98     20.15 o 
   6  10   4      706.71      743.73     16.39 o 
   8  10   4     1200.23     1270.47     21.42 o 
  10  10   4     2284.32     2259.15     28.79 o 
  12  10   4     2380.31     2353.03     33.01 o 
  14  10   4     2164.39     2174.69     36.46 o 
  16  10   4      837.67      819.34     34.28 o 
   1  11   4      158.91      164.02     13.30 o 
   3  11   4       63.54       63.41     13.42 o 
   5  11   4       41.87       42.47     14.48 o 
   7  11   4       20.58       36.95     16.38 o 
   9  11   4       37.53        0.90     17.61 o 
  11  11   4      125.46       92.05     22.11 o 
  13  11   4       16.49       -4.39     25.04 o 
  15  11   4        3.57       -2.81     30.27 o 
   0  12   4      509.66      507.75     25.75 o 
   2  12   4      833.14      832.78     19.02 o 
   4  12   4       54.91       84.86     17.54 o 
   6  12   4      440.98      455.29     20.75 o 
   8  12   4      463.19      454.04     23.37 o 
  10  12   4      345.21      403.76     26.61 o 
  12  12   4      461.09      497.42     30.16 o 
  14  12   4       57.93       78.62     32.29 o 
   1  13   4      193.72      228.26     20.23 o 
   3  13   4      166.67      179.45     20.64 o 
   5  13   4      625.28      625.60     27.28 o 
   7  13   4       77.65       57.31     23.83 o 
   9  13   4      161.08      161.29     27.49 o 
  11  13   4       85.62      135.34     31.73 o 
   0  14   4     2350.34     2417.50     54.35 o 
   2  14   4       58.58       32.10     25.31 o 
   4  14   4       10.82        0.75     27.59 o 
   6  14   4       42.65       49.18     28.82 o 
   8  14   4       47.23       10.80     31.10 o 
   1  15   4        4.56      -30.91     30.91 o 
   3  15   4      176.44      176.67     34.80 o 
   1   1   5      813.30      957.03      7.81 o 
   3   1   5      148.50      131.42      3.48 o 
   5   1   5     6574.05     6816.47     41.27 o 
   7   1   5      703.93      690.18      7.00 o 
   9   1   5      108.14      118.74      4.72 o 
  11   1   5        8.23        4.11      5.59 o 
  13   1   5        9.94       18.99      8.27 o 
  15   1   5      581.40      614.99     15.70 o 
  17   1   5      127.84      155.14     16.39 o 
  19   1   5        3.98       32.14     20.65 o 
  21   1   5      100.68      123.26     28.44 o 
   0   2   5    69351.53    73667.60    785.17 o 
   2   2   5    23504.78    25607.23    161.03 o 
   4   2   5      129.99      147.37      3.78 o 
   6   2   5     1393.51     1534.62     11.60 o 
   8   2   5     4729.55     4603.09     29.38 o 
  10   2   5    12582.99    12304.29     79.83 o 
  12   2   5     5619.12     5437.03     38.29 o 
  14   2   5      361.62      374.00     12.31 o 
  16   2   5        1.24      -12.75     12.75 o 
  18   2   5      308.80      347.93     20.52 o 
  20   2   5     1377.69     1490.82     35.87 o 
  22   2   5      517.74      595.08     36.10 o 
   1   3   5      101.29      178.22      3.51 o 
   3   3   5     2020.69     1802.65     11.56 o 
   5   3   5    15437.35    15736.66     90.56 o 
   7   3   5     3879.19     3940.10     26.48 o 
   9   3   5      112.51      135.96      5.93 o 
  11   3   5      281.03      335.70      8.64 o 
  13   3   5      407.92      404.87     11.02 o 
  15   3   5     2159.70     2144.76     26.23 o 
  17   3   5      816.20      826.52     21.24 o 
  19   3   5      123.73       92.88     22.53 o 
  21   3   5      425.91      480.85     31.49 o 
   0   4   5     7917.02     8793.45     72.23 o 
   2   4   5    16701.46    17805.31     98.28 o 
   4   4   5     8769.73     8921.48     49.89 o 
   6   4   5     3973.06     3824.70     23.55 o 
   8   4   5     5436.91     5259.42     35.09 o 
  10   4   5     2567.21     2477.25     20.47 o 
  12   4   5     3782.78     3680.99     30.48 o 
  14   4   5     5169.64     5120.62     42.37 o 
  16   4   5     1120.00     1128.72     22.12 o 
  18   4   5      733.36      726.51     25.59 o 
  20   4   5      297.08      265.84     27.05 o 
   1   5   5     5775.01     5368.61     32.28 o 
   3   5   5     7318.00     7133.14     42.28 o 
   5   5   5     2123.19     2216.59     14.78 o 
   7   5   5     4774.29     4853.01     30.34 o 
   9   5   5     4555.44     4536.73     31.65 o 
  11   5   5     1747.75     1925.57     20.43 o 
  13   5   5     2916.16     2872.91     27.81 o 
  15   5   5     1131.75     1111.78     23.32 o 
  17   5   5     1162.93     1159.90     28.94 o 
  19   5   5     1773.75     1808.11     39.86 o 
  21   5   5      402.28      486.45     36.61 o 
   0   6   5      265.77      262.52      7.46 o 
   2   6   5     5120.35     5298.45     33.14 o 
   4   6   5     7652.91     7737.07     46.24 o 
   6   6   5     4651.63     4619.58     28.69 o 
   8   6   5     6260.44     6164.91     41.31 o 
  10   6   5      103.88       97.78      9.79 o 
  12   6   5      971.55      937.69     16.70 o 
  14   6   5     3390.37     3309.01     33.80 o 
  16   6   5      517.77      530.96     22.93 o 
  18   6   5     1975.30     1943.22     38.77 o 
  20   6   5      482.89      469.29     34.27 o 
   1   7   5    12212.22    12031.62     70.45 o 
   3   7   5    11043.69    10773.86     65.03 o 
   5   7   5      318.63      383.41      7.97 o 
   7   7   5     5489.89     5551.06     36.85 o 
   9   7   5     9390.17     9299.55     64.11 o 
  11   7   5     3623.61     3636.92     33.93 o 
  13   7   5     5633.84     5605.54     48.50 o 
  15   7   5      693.23      703.71     21.83 o 
  17   7   5     1337.52     1307.02     34.07 o 
  19   7   5     3586.11     3701.09     68.64 o 
   0   8   5       26.90       52.37      8.61 o 
   2   8   5     1975.26     1997.46     16.43 o 
   4   8   5     1888.01     1939.39     16.78 o 
   6   8   5     1334.50     1394.62     15.07 o 
   8   8   5     4809.39     4695.94     38.55 o 
  10   8   5      448.15      424.52     14.90 o 
  12   8   5      510.31      495.26     17.52 o 
  14   8   5      504.32      509.04     20.95 o 
  16   8   5       98.90       69.44     25.13 o 
  18   8   5     2267.46     2216.99     50.94 o 
   1   9   5     9887.05    10077.93     60.68 o 
   3   9   5     8470.96     8233.04     53.08 o 
   5   9   5     3324.21     3417.70     28.07 o 
   7   9   5     5248.83     5318.49     41.88 o 
   9   9   5     6314.56     6317.85     50.53 o 
  11   9   5     4657.49     4540.50     40.99 o 
  13   9   5     4789.12     4734.79     46.74 o 
  15   9   5     2075.32     2081.16     35.44 o 
  17   9   5     1820.45     1718.66     41.33 o 
   0  10   5     1014.71     1118.09     22.77 o 
   2  10   5     1185.27     1179.09     16.05 o 
   4  10   5     2723.26     2775.48     25.68 o 
   6  10   5     3118.66     3171.10     31.68 o 
   8  10   5     1109.25     1078.60     20.74 o 
  10  10   5      642.87      631.24     20.66 o 
  12  10   5      750.36      712.20     23.95 o 
  14  10   5     1149.30     1128.99     33.73 o 
  16  10   5     1722.83     1613.50     39.27 o 
   1  11   5     4065.39     4145.90     35.75 o 
   3  11   5     4366.04     4402.66     38.59 o 
   5  11   5    11223.90    11136.42     87.44 o 
   7  11   5     4560.49     4591.39     42.83 o 
   9  11   5     2097.23     2070.66     31.48 o 
  11  11   5     3623.56     3631.51     42.14 o 
  13  11   5     2228.77     2223.72     37.32 o 
  15  11   5     4135.97     3918.29     63.68 o 
   0  12   5     8189.78     8118.65     91.20 o 
   2  12   5     2327.44     2355.60     34.67 o 
   4  12   5     1829.63     1867.65     27.42 o 
   6  12   5     2462.57     2473.98     32.30 o 
   8  12   5      665.59      662.68     25.06 o 
  10  12   5     4016.92     3924.59     46.60 o 
  12  12   5     2447.18     2399.03     42.72 o 
   1  13   5     2100.04     2217.87     31.04 o 
   3  13   5     1885.00     1992.36     32.09 o 
   5  13   5     7245.51     7247.35     70.39 o 
   7  13   5     2674.98     2617.72     38.29 o 
   9  13   5     1176.49     1178.29     33.85 o 
  11  13   5     2265.71     2293.09     43.64 o 
   0  14   5    10105.40     9754.99    117.00 o 
   2  14   5     3202.34     3238.79     46.05 o 
   4  14   5     1108.86     1075.95     32.29 o 
   6  14   5     1345.08     1286.24     36.01 o 
   8  14   5     1425.80     1458.84     43.27 o 
   1  15   5     1438.93     1351.12     43.62 o 
   3  15   5      778.02      864.86     44.77 o 
   0   0   6     4518.25     5116.51     70.39 o 
   2   0   6     5151.74     5638.61     56.78 o 
   4   0   6     4666.78     4787.79     44.72 o 
   6   0   6     5863.76     5873.92     52.30 o 
   8   0   6     5219.27     5190.37     47.50 o 
  10   0   6     1826.91     1834.08     20.32 o 
  12   0   6      232.82      236.82     12.04 o 
  14   0   6      318.30      345.17     16.62 o 
  16   0   6      924.14      860.77     30.32 o 
  18   0   6     1158.85     1265.71     41.96 o 
  20   0   6      353.11      304.49     37.73 o 
  22   0   6        8.76      -39.42     42.16 o 
   1   1   6    17314.37    18481.26    124.40 o 
   3   1   6     5711.87     5378.28     37.65 o 
   5   1   6    44837.10    45520.25    294.40 o 
   7   1   6    14660.37    14276.16     84.62 o 
   9   1   6     7595.18     7583.29     46.76 o 
  11   1   6     9323.92     9259.77     62.00 o 
  13   1   6      182.25      185.00      9.42 o 
  15   1   6     3759.28     3971.38     37.81 o 
  17   1   6     4429.46     4453.14     50.37 o 
  19   1   6     1089.65     1114.79     30.75 o 
  21   1   6     3595.06     3686.60     53.75 o 
   0   2   6     4096.90     4333.86     52.35 o 
   2   2   6     3089.46     3271.78     23.35 o 
   4   2   6      939.22      896.06      8.16 o 
   6   2   6      533.33      516.38      8.94 o 
   8   2   6     2739.61     2772.94     19.09 o 
  10   2   6     1410.80     1401.05     14.99 o 
  12   2   6      438.44      463.37     11.91 o 
  14   2   6       82.17       62.84     10.69 o 
  16   2   6       48.40       43.12     14.25 o 
  18   2   6      472.16      493.83     23.26 o 
  20   2   6      405.74      397.28     31.89 o 
  22   2   6       47.60      -25.51     31.94 o 
   1   3   6     4188.91     4044.05     26.34 o 
   3   3   6     5185.73     4898.31     28.70 o 
   5   3   6     7813.87     7998.27     49.20 o 
   7   3   6     3167.50     3104.80     20.70 o 
   9   3   6     1142.67     1113.46     11.48 o 
  11   3   6     1649.05     1851.59     17.93 o 
  13   3   6     1934.02     1872.49     21.21 o 
  15   3   6     2218.37     2182.86     26.90 o 
  17   3   6      924.06      987.30     22.90 o 
  19   3   6      112.08       81.08     22.84 o 
  21   3   6      202.01      195.54     33.52 o 
   0   4   6      266.58      291.74      7.13 o 
   2   4   6       92.00       90.92      3.42 o 
   4   4   6       67.91       74.89      3.52 o 
   6   4   6      176.45      233.76      5.59 o 
   8   4   6       53.77       45.54      5.65 o 
  10   4   6      161.65      187.36      8.29 o 
  12   4   6      154.17      166.62     10.01 o 
  14   4   6      274.87      306.62     13.96 o 
  16   4   6       96.71       72.34     17.02 o 
  18   4   6      105.76       24.67     21.66 o 
  20   4   6       29.25       32.52     29.40 o 
   1   5   6     2571.60     2434.61     15.88 o 
   3   5   6      791.44      799.96      8.64 o 
   5   5   6     4208.57     4121.85     24.87 o 
   7   5   6      319.61      333.74      7.21 o 
   9   5   6      436.42      434.83      9.83 o 
  11   5   6      360.81      425.55     11.39 o 
  13   5   6     1832.76     1776.50     24.01 o 
  15   5   6       85.62       86.04     15.63 o 
  17   5   6      263.73      299.30     22.91 o 
  19   5   6       64.18       91.79     27.53 o 
  21   5   6       39.79       -0.19     41.58 o 
   0   6   6     4648.39     4758.08     39.95 o 
   2   6   6      857.66      986.61     10.15 o 
   4   6   6       25.18       33.21      5.22 o 
   6   6   6        3.07        5.41      4.93 o 
   8   6   6     1715.28     1661.85     15.76 o 
  10   6   6     2186.41     2229.54     21.88 o 
  12   6   6      154.53      164.94     13.23 o 
  14   6   6      228.79      247.87     16.35 o 
  16   6   6        2.84      -10.36     19.41 o 
  18   6   6      629.46      605.90     30.74 o 
  20   6   6      798.36      729.73     36.65 o 
   1   7   6       13.50       19.55      5.38 o 
   3   7   6       42.19       45.32      6.00 o 
   5   7   6     3156.13     3136.41     23.44 o 
   7   7   6      528.66      540.81     11.08 o 
   9   7   6       16.12        3.66      9.35 o 
  11   7   6       56.18       64.37     12.57 o 
  13   7   6       41.27       44.99     15.07 o 
  15   7   6      539.72      536.35     22.09 o 
  17   7   6      484.64      506.85     28.62 o 
  19   7   6       19.21       -3.46     32.16 o 
   0   8   6       36.18       38.09      9.54 o 
   2   8   6      632.57      681.33     10.09 o 
   4   8   6     1600.87     1631.76     15.84 o 
   6   8   6      681.74      710.33     12.84 o 
   8   8   6      351.69      359.35     12.30 o 
  10   8   6       14.97       23.90     13.08 o 
  12   8   6      275.06      294.74     16.82 o 
  14   8   6     1146.21     1193.20     26.62 o 
  16   8   6      179.69      209.85     25.49 o 
  18   8   6       35.82       80.11     30.87 o 
   1   9   6     2346.63     2301.24     18.62 o 
   3   9   6      201.70      204.05      8.96 o 
   5   9   6      104.97      112.85     10.35 o 
   7   9   6        2.90        2.27     11.55 o 
   9   9   6      576.24      618.59     16.17 o 
  11   9   6     1433.21     1486.34     24.02 o 
  13   9   6      549.63      573.07     22.96 o 
  15   9   6        4.41      -23.44     23.44 o 
  17   9   6       16.00        7.79     30.63 o 
   0  10   6      662.66      696.44     19.91 o 
   2  10   6      323.49      342.62     12.13 o 
   4  10   6     1540.75     1626.37     19.94 o 
   6  10   6      589.23      604.38     16.34 o 
   8  10   6       23.81       24.74     14.44 o 
  10  10   6      350.29      365.57     18.23 o 
  12  10   6      220.66      222.79     21.50 o 
  14  10   6     1835.16     1849.27     32.98 o 
  16  10   6      156.06      100.09     32.12 o 
   1  11   6     1801.12     1783.06     23.06 o 
   3  11   6      357.27      313.80     15.10 o 
   5  11   6      162.74      198.59     16.14 o 
   7  11   6       47.96       52.38     16.87 o 
   9  11   6      325.58      369.45     23.36 o 
  11  11   6     1429.52     1420.12     30.54 o 
  13  11   6      766.52      793.77     30.75 o 
  15  11   6      315.09      388.83     33.92 o 
   0  12   6     1022.38     1083.94     31.08 o 
   2  12   6      562.76      566.47     19.47 o 
   4  12   6        7.11       -5.15     18.68 o 
   6  12   6       31.15       40.30     19.70 o 
   8  12   6      416.95      463.02     24.58 o 
  10  12   6      769.41      834.59     33.38 o 
  12  12   6      331.82      331.94     31.81 o 
   1  13   6     1306.48     1346.13     30.74 o 
   3  13   6      608.27      603.78     25.98 o 
   5  13   6     3733.06     3766.48     47.50 o 
   7  13   6     1034.44     1057.12     32.52 o 
   9  13   6      597.04      583.08     33.52 o 
  11  13   6     1441.07     1501.64     40.64 o 
   0  14   6     1494.64     1454.40     64.79 o 
   2  14   6      455.88      443.06     36.91 o 
   4  14   6       53.25        3.18     32.16 o 
   6  14   6      189.32      175.23     32.77 o 
   8  14   6      732.92      708.26     39.39 o 
   1   1   7        9.25        8.19      2.57 o 
   3   1   7     2106.64     2430.88     18.94 o 
   5   1   7     2898.38     3155.89     21.88 o 
   7   1   7       69.16       65.20      3.90 o 
   9   1   7      690.71      703.48     10.22 o 
  11   1   7        0.19       -4.32      6.25 o 
  13   1   7     1233.99     1179.12     16.19 o 
  15   1   7     1098.08     1053.54     20.30 o 
  17   1   7        0.72      -18.41     18.41 o 
  19   1   7      564.30      625.57     27.75 o 
  21   1   7       91.17       64.74     28.23 o 
   0   2   7     2408.60     2457.66     29.99 o 
   2   2   7     1778.98     1674.62     13.24 o 
   4   2   7     3079.49     3300.57     22.64 o 
   6   2   7     3942.15     3888.24     26.05 o 
   8   2   7        7.58       13.49      4.69 o 
  10   2   7     1059.85     1097.33     13.95 o 
  12   2   7     1258.82     1200.76     17.80 o 
  14   2   7     1468.24     1395.62     19.59 o 
  16   2   7     1318.28     1307.67     24.43 o 
  18   2   7       18.29       10.76     21.20 o 
  20   2   7       43.05       17.95     25.71 o 
  22   2   7      502.14      491.39     39.19 o 
   1   3   7     3699.03     4068.08     29.32 o 
   3   3   7     1769.26     2116.67     15.52 o 
   5   3   7     1024.57     1179.90     10.06 o 
   7   3   7       46.12       46.62      4.56 o 
   9   3   7       46.28       36.79      6.06 o 
  11   3   7     1418.88     1409.11     15.43 o 
  13   3   7     1841.26     1726.73     20.46 o 
  15   3   7      700.93      620.97     18.42 o 
  17   3   7       20.61        5.79     17.79 o 
  19   3   7      602.18      676.92     30.91 o 
  21   3   7       30.87       39.04     33.16 o 
   0   4   7     9140.24     8975.31     78.69 o 
   2   4   7     6816.81     6952.33     42.95 o 
   4   4   7     3942.57     3875.11     24.33 o 
   6   4   7     3127.93     3259.06     22.35 o 
   8   4   7     2811.88     2704.49     21.45 o 
  10   4   7     3997.72     4210.01     31.95 o 
  12   4   7     3202.22     3177.54     27.93 o 
  14   4   7     2184.71     2073.85     29.29 o 
  16   4   7     1180.61     1160.90     25.77 o 
  18   4   7      678.33      637.86     35.66 o 
  20   4   7      864.76      821.56     38.06 o 
   1   5   7     2672.84     3092.74     20.16 o 
   3   5   7      939.18      879.08     10.80 o 
   5   5   7      110.29      108.36      4.93 o 
   7   5   7      253.68      239.06      7.23 o 
   9   5   7      420.98      423.01     10.67 o 
  11   5   7     1907.64     1878.79     19.80 o 
  13   5   7      434.13      516.59     16.07 o 
  15   5   7      237.85      287.47     18.74 o 
  17   5   7        2.17       17.36     21.40 o 
  19   5   7        3.13       -1.10     29.79 o 
   0   6   7     4909.37     4804.25     42.73 o 
   2   6   7    10244.28    10372.11     67.12 o 
   4   6   7     5868.09     5849.06     39.71 o 
   6   6   7     3469.28     3577.72     26.15 o 
   8   6   7    10739.92    10410.31     72.35 o 
  10   6   7     3382.20     3395.62     31.09 o 
  12   6   7     3268.33     3307.96     33.22 o 
  14   6   7     2893.83     2856.57     34.28 o 
  16   6   7      857.41      871.97     26.12 o 
  18   6   7     3736.51     3714.17     52.72 o 
  20   6   7     1834.06     1771.72     53.16 o 
   1   7   7     1339.87     1226.78     11.91 o 
   3   7   7     2977.11     2848.47     22.34 o 
   5   7   7      378.12      388.06      8.84 o 
   7   7   7       46.24       43.86      8.58 o 
   9   7   7      377.66      396.98     12.36 o 
  11   7   7      237.69      285.30     14.17 o 
  13   7   7     3178.77     3235.40     35.01 o 
  15   7   7       26.18       44.30     20.08 o 
  17   7   7      156.64       85.63     26.62 o 
  19   7   7       58.90       58.43     32.12 o 
   0   8   7     3666.52     3945.83     39.68 o 
   2   8   7     9949.49     9874.08     60.79 o 
   4   8   7     8115.90     8065.41     53.00 o 
   6   8   7     6181.51     6251.64     46.38 o 
   8   8   7    11052.27    10767.00     76.20 o 
  10   8   7     3024.22     2923.90     30.47 o 
  12   8   7     3336.24     3290.12     35.76 o 
  14   8   7     3811.43     3831.85     42.79 o 
  16   8   7     1888.98     1801.29     45.51 o 
  18   8   7     4502.32     4299.03     60.29 o 
   1   9   7     2007.56     2048.29     18.24 o 
   3   9   7     1320.45     1250.72     14.68 o 
   5   9   7        7.79        6.59     10.34 o 
   7   9   7      170.47      158.89     12.52 o 
   9   9   7      695.26      713.35     17.66 o 
  11   9   7      919.71      914.42     21.70 o 
  13   9   7     1329.34     1373.52     28.66 o 
  15   9   7       70.47       25.06     26.39 o 
  17   9   7        5.06       -7.67     35.76 o 
   0  10   7     8499.61     8807.71     81.03 o 
   2  10   7     7261.06     7241.33     50.72 o 
   4  10   7     7986.73     7925.25     59.73 o 
   6  10   7     7899.63     7937.72     58.99 o 
   8  10   7     5413.61     5361.01     45.75 o 
  10  10   7     5395.69     5356.11     50.75 o 
  12  10   7     4409.34     4324.55     44.90 o 
  14  10   7     3550.56     3431.92     43.72 o 
  16  10   7     3714.06     3609.30     60.33 o 
   1  11   7       53.40       41.03     13.83 o 
   3  11   7        5.89       44.28     15.31 o 
   5  11   7     1049.14     1093.48     21.39 o 
   7  11   7      319.95      304.96     19.20 o 
   9  11   7       46.52       54.37     23.31 o 
  11  11   7       77.44       53.48     25.25 o 
  13  11   7      108.79      149.75     29.44 o 
   0  12   7     9509.92     9527.40    105.13 o 
   2  12   7     4586.75     4612.46     42.57 o 
   4  12   7     6702.08     6693.21     66.21 o 
   6  12   7     7366.45     7236.14     67.59 o 
   8  12   7     2213.58     2146.55     37.29 o 
  10  12   7     5646.95     5606.52     61.98 o 
  12  12   7     4412.88     4221.54     55.81 o 
   1  13   7        9.78        4.56     24.78 o 
   3  13   7      892.97      911.73     32.18 o 
   5  13   7       15.95       -8.93     26.87 o 
   7  13   7        9.42       -7.35     30.26 o 
   9  13   7       29.79       -0.03     30.76 o 
   0  14   7     4709.57     4736.48     98.94 o 
   2  14   7     3043.31     3041.14     51.11 o 
   4  14   7     3474.09     3332.31     49.50 o 
   6  14   7     3586.70     3635.06     57.69 o 
   0   0   8    90538.37    96194.34   1304.49 o 
   2   0   8    25225.73    24012.23    232.82 o 
   4   0   8    21875.87    21563.47    212.39 o 
   6   0   8    20279.62    19545.26    172.93 o 
   8   0   8     5396.94     5257.86     50.68 o 
  10   0   8    30479.94    29863.34    333.64 o 
  12   0   8    21520.97    20808.31    211.48 o 
  14   0   8     9034.14     8913.74    104.48 o 
  16   0   8    11893.72    11839.96    148.11 o 
  18   0   8     1216.35     1179.15     79.08 o 
  20   0   8     4310.96     4327.51     81.82 o 
   1   1   8    17523.00    17924.54    114.07 o 
   3   1   8    10411.59    10313.99     75.83 o 
   5   1   8     4973.93     4668.52     33.60 o 
   7   1   8     6677.81     6576.32     43.31 o 
   9   1   8     8528.47     8447.81     55.89 o 
  11   1   8     7128.35     6895.04     48.55 o 
  13   1   8     5131.55     5193.30     44.85 o 
  15   1   8     3347.67     3350.90     35.33 o 
  17   1   8     2621.26     2569.76     39.04 o 
  19   1   8     2206.61     2255.33     40.59 o 
  21   1   8     1341.20     1307.25     40.69 o 
   0   2   8    45211.02    46274.84    453.60 o 
   2   2   8    23896.81    23509.84    154.71 o 
   4   2   8    29498.89    29248.02    212.16 o 
   6   2   8    28817.27    28541.58    177.99 o 
   8   2   8    12148.86    11685.46     75.23 o 
  10   2   8    20022.82    19896.53    130.27 o 
  12   2   8    14693.88    14452.10     99.95 o 
  14   2   8     9572.55     9389.39     75.36 o 
  16   2   8    11209.51    11341.95    103.96 o 
  18   2   8     3555.69     3568.83     51.37 o 
  20   2   8     4015.32     4055.27     59.29 o 
   1   3   8    11956.99    12251.46     84.75 o 
   3   3   8    10894.15    10890.22     71.74 o 
   5   3   8     5809.04     5724.79     38.98 o 
   7   3   8     7853.58     7894.76     50.68 o 
   9   3   8     9325.42     9170.17     60.48 o 
  11   3   8     5644.83     5584.58     42.24 o 
  13   3   8     4740.20     4831.08     41.76 o 
  15   3   8     1959.86     1897.28     28.25 o 
  17   3   8     2004.52     2031.65     34.82 o 
  19   3   8     3372.83     3389.77     52.87 o 
  21   3   8     2007.38     1982.19     66.70 o 
   0   4   8    15539.90    15410.42    138.06 o 
   2   4   8    24606.51    24551.17    169.12 o 
   4   4   8    24697.00    24401.10    154.03 o 
   6   4   8    24714.66    24590.43    155.05 o 
   8   4   8    25469.16    24486.05    163.34 o 
  10   4   8    11218.33    11360.10     79.12 o 
  12   4   8     7570.56     7521.30     57.47 o 
  14   4   8     7345.84     7150.85     62.76 o 
  16   4   8     6353.23     6371.17     64.28 o 
  18   4   8     9280.56     9313.58     96.63 o 
  20   4   8     4616.51     4640.84     70.61 o 
   1   5   8     1982.88     2007.64     16.03 o 
   3   5   8    12593.82    12591.37     78.80 o 
   5   5   8    15857.16    15706.69     97.84 o 
   7   5   8    10116.50     9880.70     68.23 o 
   9   5   8     2570.21     2598.55     25.09 o 
  11   5   8     1245.79     1227.38     16.76 o 
  13   5   8     4932.34     4986.19     45.12 o 
  15   5   8     4950.83     5024.38     49.65 o 
  17   5   8     2514.49     2554.38     44.93 o 
  19   5   8     1245.82     1219.65     41.91 o 
   0   6   8     6856.63     6831.91     59.11 o 
   2   6   8    15694.35    15458.10     98.60 o 
   4   6   8    12006.38    12049.78     76.08 o 
   6   6   8    11214.77    11080.13     74.26 o 
   8   6   8    18714.86    18332.40    127.18 o 
  10   6   8     6453.06     6251.09     48.55 o 
  12   6   8     4278.50     4242.14     39.85 o 
  14   6   8     4153.22     4125.87     43.35 o 
  16   6   8     2535.80     2512.47     40.38 o 
  18   6   8     7318.13     7365.75     85.06 o 
   1   7   8     2867.94     2783.09     21.14 o 
   3   7   8     5526.20     5528.66     38.55 o 
   5   7   8     8838.65     8889.22     60.76 o 
   7   7   8     5336.21     5247.91     40.12 o 
   9   7   8     1880.29     1963.56     21.92 o 
  11   7   8     1847.26     1847.80     22.90 o 
  13   7   8     2173.72     2182.75     30.35 o 
  15   7   8     3219.38     3222.87     41.06 o 
  17   7   8     2126.10     2070.05     47.08 o 
  19   7   8      636.82      622.98     38.30 o 
   0   8   8     2711.23     2818.60     31.39 o 
   2   8   8     4685.51     4724.83     32.64 o 
   4   8   8     5012.86     5026.06     36.32 o 
   6   8   8     3438.56     3410.45     29.18 o 
   8   8   8     3041.37     3028.64     27.90 o 
  10   8   8     1750.86     1777.96     23.24 o 
  12   8   8     2364.53     2357.92     30.20 o 
  14   8   8     3331.97     3399.86     46.06 o 
  16   8   8     1574.21     1626.36     37.73 o 
  18   8   8      933.00      995.69     38.65 o 
   1   9   8     8308.38     8287.11     52.54 o 
   3   9   8      370.22      397.73     11.17 o 
   5   9   8      150.73      157.32     11.40 o 
   7   9   8      540.74      578.04     15.37 o 
   9   9   8     3998.37     4124.46     37.59 o 
  11   9   8     5417.22     5570.23     51.51 o 
  13   9   8      185.85      160.48     21.90 o 
  15   9   8       48.96       46.65     28.63 o 
  17   9   8      629.88      694.06     48.39 o 
   0  10   8      925.77      909.40     20.95 o 
   2  10   8      969.46     1048.98     17.88 o 
   4  10   8      929.79      968.94     19.08 o 
   6  10   8      233.15      213.73     17.47 o 
   8  10   8       71.38       62.70     16.38 o 
  10  10   8      334.84      383.62     22.51 o 
  12  10   8     1079.53     1072.70     30.44 o 
  14  10   8     1531.44     1560.59     37.67 o 
   1  11   8     1301.52     1278.70     23.73 o 
   3  11   8       52.76       74.16     18.54 o 
   5  11   8      234.21      306.33     18.73 o 
   7  11   8       65.07       85.15     19.93 o 
   9  11   8      380.90      328.57     26.30 o 
  11  11   8      980.92      981.08     31.95 o 
  13  11   8       73.87       59.64     31.15 o 
   0  12   8      246.37      255.88     31.82 o 
   2  12   8      551.06      653.90     27.55 o 
   4  12   8       14.38       -7.76     25.62 o 
   6  12   8      230.49      267.94     26.25 o 
   8  12   8      297.49      241.35     26.79 o 
  10  12   8      166.40      146.89     29.36 o 
  12  12   8      294.33      196.34     32.95 o 
   1  13   8      480.65      400.13     31.04 o 
   3  13   8       66.71      153.10     28.94 o 
   5  13   8      592.68      573.64     32.78 o 
   7  13   8       32.71       26.48     33.14 o 
   9  13   8      373.62      323.95     35.86 o 
   0  14   8      162.83      249.83     61.94 o 
   2  14   8      129.99       45.93     34.74 o 
   4  14   8       11.26       65.02     32.79 o 
   1   1   9        2.25       -0.75      2.43 o 
   3   1   9      164.09      166.32      4.33 o 
   5   1   9     2159.46     2242.98     17.69 o 
   7   1   9      442.37      435.56      7.93 o 
   9   1   9        1.87       -6.23      6.23 o 
  11   1   9       86.09       74.24      9.40 o 
  13   1   9        5.86       -0.10     11.79 o 
  15   1   9      534.11      577.11     18.42 o 
  17   1   9      214.68      263.08     24.07 o 
  19   1   9        2.09       30.11     26.63 o 
  21   1   9       63.26      125.97     34.46 o 
   0   2   9    15254.09    16887.10    168.19 o 
   2   2   9     2344.80     2619.26     21.22 o 
   4   2   9     4129.10     4325.07     34.11 o 
   6   2   9     6475.14     6177.21     44.13 o 
   8   2   9      257.87      253.96      7.10 o 
  10   2   9     4014.93     3947.41     30.18 o 
  12   2   9     1095.24     1079.89     19.84 o 
  14   2   9      130.06      130.78     15.12 o 
  16   2   9      722.25      739.06     33.45 o 
  18   2   9       12.80       28.55     24.49 o 
  20   2   9      507.64      523.49     35.27 o 
   1   3   9     2094.53     2060.88     17.58 o 
   3   3   9     1890.40     1900.55     16.94 o 
   5   3   9     5868.58     6068.23     43.02 o 
   7   3   9     2828.44     2775.30     21.84 o 
   9   3   9     1427.86     1451.03     14.96 o 
  11   3   9     1699.50     1807.10     22.07 o 
  13   3   9      335.64      334.92     14.07 o 
  15   3   9     1450.23     1428.27     28.46 o 
  17   3   9     1129.31     1173.33     29.63 o 
  19   3   9      441.38      373.41     36.30 o 
   0   4   9      267.14      387.34     10.19 o 
   2   4   9     1495.30     1688.02     16.28 o 
   4   4   9       70.66       77.54      5.70 o 
   6   4   9      150.18      135.05      6.25 o 
   8   4   9      477.79      490.03      9.78 o 
  10   4   9       61.00       55.89      8.90 o 
  12   4   9      421.78      424.59     13.60 o 
  14   4   9      889.24      920.05     20.99 o 
  16   4   9        1.61       31.73     22.61 o 
  18   4   9       50.07       58.71     25.95 o 
  20   4   9        1.80       -9.66     36.45 o 
   1   5   9     9642.09     9582.24     66.11 o 
   3   5   9     8500.62     8509.11     57.94 o 
   5   5   9     3673.07     3739.47     27.49 o 
   7   5   9     5837.77     5778.02     43.47 o 
   9   5   9     7003.35     6923.56     51.98 o 
  11   5   9     3975.63     4083.45     35.30 o 
  13   5   9     3640.98     3569.03     36.14 o 
  15   5   9     1468.18     1439.61     27.95 o 
  17   5   9     1675.80     1613.81     39.22 o 
  19   5   9     2570.52     2605.64     54.14 o 
   0   6   9     2033.40     1901.40     30.12 o 
   2   6   9     1034.85     1126.93     13.98 o 
   4   6   9     2882.92     3091.92     24.51 o 
   6   6   9     1549.69     1582.41     16.94 o 
   8   6   9     1911.38     1927.42     21.02 o 
  10   6   9      360.28      339.52     12.94 o 
  12   6   9      107.39      134.08     14.90 o 
  14   6   9     1666.03     1676.44     27.69 o 
  16   6   9       94.19      103.14     26.71 o 
  18   6   9      588.71      577.04     35.50 o 
   1   7   9     8141.65     8116.19     54.86 o 
   3   7   9    15245.61    15051.44    102.92 o 
   5   7   9     5724.75     5821.97     43.75 o 
   7   7   9     8949.75     8965.12     68.42 o 
   9   7   9     6566.99     6439.50     51.71 o 
  11   7   9     2983.52     3000.63     30.06 o 
  13   7   9     8320.54     8305.32     72.79 o 
  15   7   9     3288.42     3225.20     45.38 o 
  17   7   9     2298.84     2327.14     51.04 o 
   0   8   9       75.32       91.51     13.34 o 
   2   8   9     1309.89     1378.48     15.81 o 
   4   8   9     2364.56     2504.42     24.60 o 
   6   8   9     1920.34     1923.83     22.36 o 
   8   8   9     2862.68     2880.16     28.98 o 
  10   8   9       66.36       96.99     16.65 o 
  12   8   9      267.09      275.98     20.63 o 
  14   8   9      635.90      634.76     28.80 o 
  16   8   9      148.50      146.89     33.79 o 
   1   9   9     7341.94     7429.99     52.52 o 
   3   9   9     8626.47     8487.59     61.85 o 
   5   9   9     5364.95     5522.89     42.46 o 
   7   9   9     6046.41     6139.69     51.43 o 
   9   9   9     5088.10     5028.07     46.95 o 
  11   9   9     3969.50     3858.70     47.22 o 
  13   9   9     5069.71     5174.47     63.49 o 
  15   9   9     3009.46     2970.60     57.09 o 
   0  10   9     1271.43     1387.67     37.12 o 
   2  10   9     1175.77     1219.83     21.15 o 
   4  10   9     1891.18     1975.78     28.12 o 
   6  10   9     2198.59     2262.40     27.42 o 
   8  10   9     1115.06     1127.64     25.16 o 
  10  10   9      764.31      774.05     26.63 o 
  12  10   9      581.41      572.81     28.29 o 
  14  10   9      707.73      666.74     39.42 o 
   1  11   9     5442.03     5579.74     51.94 o 
   3  11   9     2068.32     2141.79     32.66 o 
   5  11   9     4199.29     4170.06     46.39 o 
   7  11   9     2598.24     2627.07     37.14 o 
   9  11   9     3350.11     3393.26     47.82 o 
  11  11   9     4497.45     4398.83     56.29 o 
  13  11   9     1088.29      967.15     44.18 o 
   0  12   9     6545.32     6454.38     91.89 o 
   2  12   9     1364.35     1365.82     38.77 o 
   4  12   9      347.46      339.33     27.60 o 
   6  12   9      610.99      613.85     30.98 o 
   8  12   9      387.27      337.15     34.44 o 
  10  12   9     3154.01     2999.05     54.43 o 
   1  13   9     1870.57     1881.47     44.01 o 
   3  13   9     1163.40     1198.89     36.45 o 
   5  13   9     4149.90     4155.74     55.88 o 
   7  13   9     1773.82     1651.56     44.63 o 
   0  14   9     5055.31     4858.03    106.10 o 
   2  14   9      998.23      971.92     43.78 o 
   0   0  10     1405.94     1448.00     23.89 o 
   2   0  10      145.20      145.69      6.62 o 
   4   0  10      567.94      528.22     11.73 o 
   6   0  10     1253.80     1280.33     18.42 o 
   8   0  10      257.36      259.09     13.20 o 
  10   0  10      307.35      303.96     25.18 o 
  12   0  10      320.29      327.93     17.64 o 
  14   0  10       37.69       55.50     21.63 o 
  16   0  10      357.62      355.28     29.47 o 
  18   0  10      211.12      293.34     40.85 o 
  20   0  10       15.59       29.21     44.90 o 
   1   1  10      503.30      534.07      7.05 o 
   3   1  10      346.85      254.17      6.32 o 
   5   1  10    16657.48    16574.15    113.20 o 
   7   1  10     2537.78     2541.38     22.25 o 
   9   1  10      159.99      171.69      9.03 o 
  11   1  10     1429.34     1428.59     19.23 o 
  13   1  10       44.19       39.61     12.84 o 
  15   1  10     2381.15     2511.71     37.18 o 
  17   1  10     1440.88     1386.57     36.09 o 
  19   1  10       35.35       38.61     29.40 o 
   0   2  10      370.82      383.21      9.70 o 
   2   2  10      391.27      381.47      8.44 o 
   4   2  10       70.46       53.72      6.05 o 
   6   2  10       33.26       42.14      5.88 o 
   8   2  10      757.15      821.59     12.18 o 
  10   2  10      251.88      266.22     11.23 o 
  12   2  10       60.02       72.61     11.64 o 
  14   2  10       18.25       17.44     15.05 o 
  16   2  10       21.44       19.72     19.70 o 
  18   2  10      255.60      295.93     31.31 o 
  20   2  10      249.94      218.51     34.19 o 
   1   3  10     3571.22     3504.64     28.41 o 
   3   3  10     1372.04     1347.27     15.34 o 
   5   3  10     1028.66     1100.76     12.77 o 
   7   3  10      997.66      996.47     14.76 o 
   9   3  10     1431.18     1498.83     20.63 o 
  11   3  10     1554.72     1659.82     18.68 o 
  13   3  10      609.15      590.07     17.65 o 
  15   3  10      426.65      453.37     22.34 o 
  17   3  10      531.07      572.86     27.46 o 
  19   3  10      330.13      418.87     33.95 o 
   0   4  10     1558.47     1607.88     19.76 o 
   2   4  10     2224.25     2195.10     20.29 o 
   4   4  10      377.55      390.05      8.29 o 
   6   4  10       18.68       22.95      7.03 o 
   8   4  10      572.32      624.69     11.21 o 
  10   4  10      459.46      460.94     12.39 o 
  12   4  10      884.92      928.69     19.51 o 
  14   4  10      546.34      546.94     20.91 o 
  16   4  10       42.34       45.90     22.83 o 
  18   4  10       48.71       19.99     27.92 o 
  20   4  10      106.77      125.87     36.47 o 
   1   5  10     5678.01     5703.75     40.63 o 
   3   5  10     1932.81     1960.59     21.13 o 
   5   5  10     1399.90     1371.50     14.43 o 
   7   5  10      190.92      187.57      9.97 o 
   9   5  10     2607.06     2655.53     25.00 o 
  11   5  10     1414.71     1464.66     20.01 o 
  13   5  10     1659.91     1577.12     24.28 o 
  15   5  10       28.18       58.05     24.53 o 
  17   5  10       31.75       22.06     27.95 o 
  19   5  10      673.74      602.92     39.73 o 
   0   6  10       35.24       43.23     11.54 o 
   2   6  10      462.47      451.87     11.52 o 
   4   6  10     1271.00     1406.44     17.06 o 
   6   6  10      699.44      668.89     13.81 o 
   8   6  10        8.69       -3.27     11.17 o 
  10   6  10      110.78       99.48     13.58 o 
  12   6  10      211.43      243.00     17.61 o 
  14   6  10     1089.79     1111.32     26.85 o 
  16   6  10      240.77      243.26     33.37 o 
  18   6  10       50.54       25.42     39.08 o 
   1   7  10      678.19      735.98     13.99 o 
   3   7  10      972.01      996.68     15.54 o 
   5   7  10       40.37       35.48     10.04 o 
   7   7  10      175.86      182.46     12.50 o 
   9   7  10      500.75      484.58     16.41 o 
  11   7  10      145.04      181.37     18.05 o 
  13   7  10      681.79      693.36     25.30 o 
  15   7  10       31.74       33.75     29.06 o 
  17   7  10        7.12       11.85     36.47 o 
   0   8  10      124.15      136.16     15.42 o 
   2   8  10      246.23      267.40     12.17 o 
   4   8  10      413.30      418.35     13.67 o 
   6   8  10       59.63       35.57     12.42 o 
   8   8  10      198.78      211.04     15.39 o 
  10   8  10       58.57       47.29     17.02 o 
  12   8  10       71.14      102.58     22.43 o 
  14   8  10      608.66      597.30     31.26 o 
  16   8  10       14.17      -12.81     36.27 o 
   1   9  10      872.10      854.76     16.31 o 
   3   9  10       55.97       47.01     13.30 o 
   5   9  10      900.01      937.44     18.61 o 
   7   9  10      118.05      122.73     17.23 o 
   9   9  10      211.63      257.03     19.86 o 
  11   9  10      455.44      470.09     27.87 o 
  13   9  10        4.66      -27.27     27.27 o 
  15   9  10      162.57      181.38     33.55 o 
   0  10  10       23.92       -6.11     19.91 o 
   2  10  10     2087.85     2145.84     26.24 o 
   4  10  10     2427.05     2521.46     30.80 o 
   6  10  10      967.09      947.63     23.90 o 
   8  10  10      956.91      993.93     29.24 o 
  10  10  10       12.79      -11.96     23.60 o 
  12  10  10      937.96      895.21     34.58 o 
  14  10  10     2776.34     2673.49     50.79 o 
   1  11  10     1974.59     1913.96     35.62 o 
   3  11  10      246.43      294.06     23.55 o 
   5  11  10       39.32       31.01     22.89 o 
   7  11  10       72.11       69.54     24.95 o 
   9  11  10      612.62      590.99     34.87 o 
  11  11  10     1342.74     1332.95     42.18 o 
   0  12  10     3735.24     3819.78     75.12 o 
   2  12  10     3100.13     3086.99     47.46 o 
   4  12  10      640.68      616.82     31.22 o 
   6  12  10      360.79      360.67     31.33 o 
   8  12  10     2258.19     2278.08     46.73 o 
  10  12  10     2660.27     2568.79     65.15 o 
   1  13  10     1320.73     1336.46     42.27 o 
   3  13  10     1073.60     1039.53     37.08 o 
   5  13  10     4072.27     3980.35     56.79 o 
   7  13  10     1197.43     1108.01     43.06 o 
   1   1  11      806.81      910.21     10.66 o 
   3   1  11       17.95        6.77      4.79 o 
   5   1  11       32.08       43.54      6.66 o 
   7   1  11      400.01      409.23     10.13 o 
   9   1  11     1510.36     1431.26     17.60 o 
  11   1  11      143.78      161.90     12.38 o 
  13   1  11      153.54      161.35     14.34 o 
  15   1  11      160.20      135.19     20.76 o 
  17   1  11       85.27       56.47     24.34 o 
  19   1  11      828.42      840.28     37.57 o 
   0   2  11     4295.05     4155.85     43.60 o 
   2   2  11     1833.02     1799.99     17.42 o 
   4   2  11     2143.59     2202.88     21.35 o 
   6   2  11     3385.22     3386.68     28.58 o 
   8   2  11      456.83      460.77     10.95 o 
  10   2  11     2192.71     2149.47     22.79 o 
  12   2  11      802.46      796.92     17.46 o 
  14   2  11      609.51      574.50     19.62 o 
  16   2  11     1639.77     1618.41     33.65 o 
  18   2  11      158.59      153.96     29.57 o 
  20   2  11      233.54      263.76     38.65 o 
   1   3  11      150.40      153.78      6.99 o 
   3   3  11      819.03      660.94     11.49 o 
   5   3  11      409.03      374.30      9.05 o 
   7   3  11     2318.08     2274.34     20.18 o 
   9   3  11     1976.89     1879.19     24.25 o 
  11   3  11       29.50       23.80     10.99 o 
  13   3  11       63.68       32.02     15.22 o 
  15   3  11        4.79        9.29     21.44 o 
  17   3  11      425.52      410.58     29.21 o 
  19   3  11     1566.69     1550.75     44.48 o 
   0   4  11    11131.31    10784.02    105.64 o 
   2   4  11     6207.92     6143.57     46.36 o 
   4   4  11     2574.92     2575.27     22.95 o 
   6   4  11     2463.18     2486.50     21.89 o 
   8   4  11     3829.23     3669.76     30.68 o 
  10   4  11     6011.80     6080.97     50.69 o 
  12   4  11     2924.75     2925.19     31.04 o 
  14   4  11      932.95      890.84     24.22 o 
  16   4  11     1055.95     1058.42     32.42 o 
  18   4  11     1258.42     1261.24     41.06 o 
   1   5  11      526.05      658.68     11.90 o 
   3   5  11     1337.20     1206.76     18.72 o 
   5   5  11       87.51       72.39      8.28 o 
   7   5  11      455.84      436.29     12.34 o 
   9   5  11       19.51       28.96     11.83 o 
  11   5  11      883.92      866.81     20.11 o 
  13   5  11      489.48      511.02     27.65 o 
  15   5  11      134.20      191.88     29.09 o 
  17   5  11        2.72      -32.59     32.59 o 
   0   6  11     2313.86     2303.72     33.80 o 
   2   6  11     6636.20     6628.67     59.29 o 
   4   6  11     5760.89     5714.30     45.18 o 
   6   6  11     3468.01     3478.67     32.49 o 
   8   6  11     5873.20     5732.32     48.75 o 
  10   6  11     1625.06     1619.90     23.76 o 
  12   6  11     2934.97     2956.94     36.88 o 
  14   6  11     3376.94     3425.61     51.27 o 
  16   6  11     1006.83      984.83     40.03 o 
  18   6  11     2025.33     2057.37     55.64 o 
   1   7  11      253.48      323.49     12.94 o 
   3   7  11       14.28       -1.18     10.86 o 
   5   7  11     2534.01     2630.44     28.39 o 
   7   7  11      928.47      993.79     20.01 o 
   9   7  11      465.37      461.14     17.10 o 
  11   7  11      293.36      258.15     18.98 o 
  13   7  11      546.32      646.66     28.40 o 
  15   7  11      233.68      221.05     33.58 o 
  17   7  11      948.86      965.11     46.15 o 
   0   8  11      471.05      525.92     22.43 o 
   2   8  11     4719.90     4714.13     41.46 o 
   4   8  11     7362.62     7415.47     61.47 o 
   6   8  11     5338.14     5367.73     47.93 o 
   8   8  11     4420.27     4394.06     43.62 o 
  10   8  11      482.34      504.87     24.95 o 
  12   8  11     2163.69     2138.48     42.19 o 
  14   8  11     4620.09     4712.14     64.26 o 
  16   8  11     1889.11     1762.51     50.96 o 
   1   9  11      472.14      545.12     18.88 o 
   3   9  11      734.89      773.17     18.16 o 
   5   9  11     2455.29     2588.20     31.14 o 
   7   9  11     1618.36     1616.41     28.61 o 
   9   9  11      700.53      689.12     26.13 o 
  11   9  11      256.25      265.40     27.98 o 
  13   9  11       38.76       58.59     32.25 o 
  15   9  11      604.64      552.07     50.69 o 
   0  10  11     6647.86     6621.92     82.98 o 
   2  10  11     4090.83     4224.15     38.19 o 
   4  10  11     2836.35     2889.94     33.54 o 
   6  10  11     3078.89     3077.55     38.97 o 
   8  10  11     3345.38     3340.99     43.22 o 
  10  10  11     4555.51     4496.41     52.75 o 
  12  10  11     2691.12     2562.33     50.97 o 
   1  11  11      677.04      646.20     29.39 o 
   3  11  11     1372.02     1410.09     33.58 o 
   5  11  11      153.44      130.26     25.09 o 
   7  11  11      315.50      351.78     29.27 o 
   9  11  11      381.62      373.43     32.89 o 
  11  11  11      328.23      301.43     41.13 o 
   0  12  11     8753.88     8805.58    130.90 o 
   2  12  11     3061.82     3059.84     51.85 o 
   4  12  11     2282.14     2238.22     40.91 o 
   6  12  11     3104.29     3186.69     50.14 o 
   8  12  11     2180.03     2085.62     49.25 o 
   1  13  11       45.48       46.05     35.84 o 
   3  13  11      941.23      917.30     40.12 o 
   5  13  11        2.13       -4.52     33.37 o 
   0   0  12    24226.25    26816.78    368.20 o 
   2   0  12     8612.21     8257.02    108.58 o 
   4   0  12    16486.67    16465.40    176.34 o 
   6   0  12    16343.52    15977.34    186.34 o 
   8   0  12     1201.44     1252.61     26.87 o 
  10   0  12    10104.91     9425.74    115.59 o 
  12   0  12     9552.00     9305.81    107.84 o 
  14   0  12     7250.69     7293.82     89.56 o 
  16   0  12     8160.95     8129.22    119.49 o 
  18   0  12      191.59      243.93     49.40 o 
   1   1  12    28289.77    28191.60    217.55 o 
   3   1  12    28453.55    27894.47    247.55 o 
   5   1  12    21497.01    21010.18    164.54 o 
   7   1  12    18032.38    17444.68    143.55 o 
   9   1  12    15249.36    14832.64    119.30 o 
  11   1  12    13556.86    13087.26    107.04 o 
  13   1  12    14416.15    14213.09    112.64 o 
  15   1  12    10375.16    10264.38     93.63 o 
  17   1  12     5756.52     5541.86     68.54 o 
  19   1  12     3871.39     3760.63     62.13 o 
   0   2  12    17470.23    17921.52    193.82 o 
   2   2  12     8676.48     8625.31     70.82 o 
   4   2  12    10665.78    10480.93     85.21 o 
   6   2  12    11063.00    10875.64     84.78 o 
   8   2  12     4392.44     4392.06     38.58 o 
  10   2  12     8937.91     8909.50     72.23 o 
  12   2  12     6520.47     6479.89     58.26 o 
  14   2  12     3954.92     3942.63     42.64 o 
  16   2  12     4952.27     4904.92     67.71 o 
  18   2  12     1450.46     1392.92     40.97 o 
   1   3  12    17016.45    16942.65    125.38 o 
   3   3  12    14147.08    13822.41    106.91 o 
   5   3  12     6724.94     6594.69     50.09 o 
   7   3  12    11123.20    11003.94     83.67 o 
   9   3  12    14218.06    13951.06    109.02 o 
  11   3  12     8699.97     8541.13     70.45 o 
  13   3  12     6497.37     6491.63     62.79 o 
  15   3  12     2754.05     2694.11     50.72 o 
  17   3  12     3410.12     3384.66     52.36 o 
  19   3  12     5816.20     5812.58     89.06 o 
   0   4  12     6637.73     6891.50     67.36 o 
   2   4  12     7883.87     7998.74     59.01 o 
   4   4  12     4065.30     4061.18     33.18 o 
   6   4  12     4527.62     4566.26     36.13 o 
   8   4  12    10524.43    10127.69     83.94 o 
  10   4  12     5189.05     5421.84     48.88 o 
  12   4  12     2446.74     2439.11     31.72 o 
  14   4  12     1186.27     1138.43     31.77 o 
  16   4  12     1511.82     1484.65     44.53 o 
  18   4  12     4837.47     4620.56    126.59 o 
   1   5  12     1886.64     1924.34     18.99 o 
   3   5  12     6432.71     6458.18     49.46 o 
   5   5  12     6616.62     6683.64     52.44 o 
   7   5  12     6958.61     6923.26     59.83 o 
   9   5  12     3277.10     3329.35     34.78 o 
  11   5  12     1096.26     1090.26     22.56 o 
  13   5  12     2525.60     2550.62     38.30 o 
  15   5  12     2506.85     2512.79     52.75 o 
  17   5  12     2581.41     2629.58     59.77 o 
   0   6  12     1147.91     1219.06     25.87 o 
   2   6  12     4452.18     4496.52     37.89 o 
   4   6  12     3180.15     3299.29     33.11 o 
   6   6  12     3083.66     3153.33     35.21 o 
   8   6  12     6803.47     6701.55     63.14 o 
  10   6  12     1511.19     1478.57     24.81 o 
  12   6  12      934.39      928.47     25.44 o 
  14   6  12     1288.13     1306.36     42.13 o 
  16   6  12      895.85      899.21     41.74 o 
   1   7  12      966.80     1003.55     18.56 o 
   3   7  12     2121.40     2213.47     25.94 o 
   5   7  12     5020.92     5150.85     47.60 o 
   7   7  12     2701.39     2678.07     31.32 o 
   9   7  12      738.72      797.63     23.52 o 
  11   7  12      841.65      877.41     25.26 o 
  13   7  12      979.94     1005.44     31.83 o 
  15   7  12     2073.72     2017.94     48.81 o 
   0   8  12      790.05      762.86     25.80 o 
   2   8  12     1981.73     2017.45     25.65 o 
   4   8  12     2842.69     2944.22     33.85 o 
   6   8  12     1835.32     1896.96     27.87 o 
   8   8  12     1172.93     1179.71     25.53 o 
  10   8  12      565.84      536.69     28.44 o 
  12   8  12     1095.03     1048.80     44.95 o 
  14   8  12     2029.76     2044.82     53.62 o 
   1   9  12     5397.56     5543.22     49.64 o 
   3   9  12      447.04      486.27     19.23 o 
   5   9  12      974.24     1059.65     22.83 o 
   7   9  12      424.16      465.36     25.49 o 
   9   9  12     1884.11     1882.15     38.74 o 
  11   9  12     4473.62     4337.65     59.85 o 
  13   9  12      460.97      457.24     38.83 o 
   0  10  12      786.68      835.93     32.47 o 
   2  10  12      993.57     1054.05     23.36 o 
   4  10  12     1222.03     1230.62     27.08 o 
   6  10  12      429.63      415.23     24.00 o 
   8  10  12      111.20       36.23     25.63 o 
  10  10  12      336.04      289.03     33.13 o 
  12  10  12     1091.84     1102.04     50.95 o 
   1  11  12     2358.77     2291.40     43.89 o 
   3  11  12      661.32      680.65     28.72 o 
   5  11  12     1608.70     1654.71     36.92 o 
   7  11  12      472.13      507.59     31.77 o 
   9  11  12      659.33      592.20     36.13 o 
   0  12  12      125.23      114.36     49.13 o 
   2  12  12      457.37      413.19     35.91 o 
   4  12  12       39.63       81.17     31.67 o 
   6  12  12        6.03      -13.18     36.27 o 
   8  12  12      244.72      219.48     39.91 o 
   1  13  12       62.17       38.03     39.86 o 
   1   1  13       70.34       72.69      7.03 o 
   3   1  13        5.44        4.41      7.74 o 
   5   1  13      596.29      601.21     13.71 o 
   7   1  13       70.43       57.61     10.53 o 
   9   1  13        8.66       -1.33     10.79 o 
  11   1  13       87.23      107.71     15.76 o 
  13   1  13       30.23       27.76     15.30 o 
  15   1  13      242.16      194.60     24.54 o 
  17   1  13      165.45      139.36     27.64 o 
   0   2  13     1100.23     1349.31     24.86 o 
   2   2  13      139.03      147.62      9.75 o 
   4   2  13     2421.81     2478.74     25.86 o 
   6   2  13     4383.35     4197.48     38.80 o 
   8   2  13       52.74       49.87     11.66 o 
  10   2  13      249.67      220.84     14.60 o 
  12   2  13      114.00      157.95     15.73 o 
  14   2  13       39.02       24.81     17.84 o 
  16   2  13      874.43      814.79     34.43 o 
  18   2  13      136.43      145.64     36.51 o 
   1   3  13     2341.89     2422.53     25.47 o 
   3   3  13       60.72       73.83     10.04 o 
   5   3  13      763.99      780.50     16.37 o 
   7   3  13      476.46      482.74     14.37 o 
   9   3  13     1303.32     1334.43     20.61 o 
  11   3  13     1695.98     1734.61     28.64 o 
  13   3  13       13.50       15.17     19.85 o 
  15   3  13      269.28      297.46     32.20 o 
  17   3  13      617.24      612.51     36.63 o 
   0   4  13      177.47      155.50     13.61 o 
   2   4  13       99.26      120.24     10.54 o 
   4   4  13      228.91      246.39     12.07 o 
   6   4  13     1238.22     1141.52     19.17 o 
   8   4  13       10.09       19.99     12.59 o 
  10   4  13      140.94      119.85     15.73 o 
  12   4  13        8.00       20.50     19.39 o 
  14   4  13      136.88      106.65     30.67 o 
  16   4  13      328.44      310.34     36.21 o 
  18   4  13       24.80       39.60     38.69 o 
   1   5  13     4335.85     4472.78     37.60 o 
   3   5  13     2936.06     3087.67     30.31 o 
   5   5  13     1074.25     1111.83     20.23 o 
   7   5  13     2182.60     2222.01     30.24 o 
   9   5  13     3358.78     3335.38     49.23 o 
  11   5  13     2492.00     2567.03     35.22 o 
  13   5  13     1649.49     1652.13     36.76 o 
  15   5  13      528.86      602.46     35.62 o 
  17   5  13      827.11      787.76     67.98 o 
   0   6  13     1163.24     1123.65     29.11 o 
   2   6  13      289.73      341.56     14.28 o 
   4   6  13      581.30      616.91     18.64 o 
   6   6  13      202.32      237.34     18.08 o 
   8   6  13      859.13      835.88     23.69 o 
  10   6  13      287.43      268.17     20.94 o 
  12   6  13        0.16       17.15     24.00 o 
  14   6  13      342.47      298.60     31.62 o 
  16   6  13        3.54        3.50     63.39 o 
   1   7  13     1909.68     1984.05     25.28 o 
   3   7  13    10653.38    10598.92     83.78 o 
   5   7  13     7506.47     7644.71     73.40 o 
   7   7  13     6565.82     6610.45     65.82 o 
   9   7  13     1869.77     1850.39     36.48 o 
  11   7  13      912.69      891.27     31.85 o 
  13   7  13     6815.35     6764.39     85.84 o 
  15   7  13     4129.72     4092.07     78.64 o 
   0   8  13      135.67      133.10     26.90 o 
   2   8  13      470.14      478.35     17.33 o 
   4   8  13     1063.49     1166.58     23.89 o 
   6   8  13     1091.52     1112.25     27.28 o 
   8   8  13     1354.98     1382.03     30.90 o 
  10   8  13        1.25        7.79     26.00 o 
  12   8  13       22.21       85.95     30.72 o 
  14   8  13      182.56      152.53     52.77 o 
   1   9  13     5758.19     5830.41     52.42 o 
   3   9  13     8404.82     8409.38     67.71 o 
   5   9  13     7067.57     7148.19     62.01 o 
   7   9  13     6395.42     6460.34     69.91 o 
   9   9  13     4370.70     4401.99     62.59 o 
  11   9  13     3531.89     3619.46     59.30 o 
  13   9  13     5136.46     5103.13     81.07 o 
   0  10  13      236.02      254.04     30.03 o 
   2  10  13      195.45      199.02     21.23 o 
   4  10  13      440.11      390.96     25.50 o 
   6  10  13      601.00      608.67     28.41 o 
   8  10  13      212.96      130.44     34.34 o 
  10  10  13      125.18      116.75     39.56 o 
   1  11  13    11090.25    11143.77    111.24 o 
   3  11  13     3193.76     3280.32     47.90 o 
   5  11  13     3283.92     3216.19     48.45 o 
   7  11  13     3785.28     3714.67     60.05 o 
   9  11  13     7723.57     7556.13    105.22 o 
   0  12  13     1529.61     1448.70     72.81 o 
   2  12  13       53.46       37.49     33.77 o 
   4  12  13       18.05       24.23     34.75 o 
   6  12  13        2.07      -11.96     36.81 o 
   0   0  14     1612.35     1711.87     40.15 o 
   2   0  14       38.03       45.96     10.10 o 
   4   0  14     3391.18     3315.24     43.91 o 
   6   0  14     3275.17     3353.91     45.32 o 
   8   0  14      290.39      278.51     18.69 o 
  10   0  14      541.78      563.71     28.18 o 
  12   0  14       77.49       83.67     21.51 o 
  14   0  14      838.48      839.89     33.67 o 
  16   0  14      931.53      853.11     48.93 o 
  18   0  14      175.42      116.15     46.41 o 
   1   1  14      297.12      294.32     10.96 o 
   3   1  14      586.20      519.16     14.02 o 
   5   1  14    10230.02    10100.08     82.97 o 
   7   1  14     1650.69     1672.73     27.31 o 
   9   1  14       66.00       64.36     13.62 o 
  11   1  14      813.88      810.99     20.95 o 
  13   1  14       80.81       49.08     21.63 o 
  15   1  14     2372.30     2308.42     42.04 o 
  17   1  14     1093.05     1079.85     48.96 o 
   0   2  14      148.52      140.76     19.18 o 
   2   2  14      619.93      606.09     15.24 o 
   4   2  14      388.65      372.89     13.31 o 
   6   2  14      191.18      215.49     12.22 o 
   8   2  14      812.62      816.47     24.75 o 
  10   2  14      174.68      193.35     16.17 o 
  12   2  14      141.42      163.57     18.77 o 
  14   2  14      172.80      190.99     23.80 o 
  16   2  14       41.92       80.96     30.21 o 
  18   2  14      327.34      315.10     39.55 o 
   1   3  14     3661.00     3700.82     35.23 o 
   3   3  14      831.79      792.02     16.29 o 
   5   3  14      236.94      241.50     13.05 o 
   7   3  14      706.67      705.66     17.40 o 
   9   3  14     2009.73     2031.18     25.89 o 
  11   3  14     1934.89     1990.14     36.82 o 
  13   3  14      430.50      416.49     25.84 o 
  15   3  14      128.35      136.74     27.97 o 
  17   3  14      431.77      451.81     39.56 o 
   0   4  14     1826.44     1895.00     31.40 o 
   2   4  14     1696.98     1669.57     20.36 o 
   4   4  14      120.75      120.62     11.92 o 
   6   4  14      513.40      518.95     17.68 o 
   8   4  14      776.16      777.67     20.80 o 
  10   4  14      858.88      849.16     24.89 o 
  12   4  14      625.16      612.57     25.91 o 
  14   4  14       79.45       83.70     27.13 o 
  16   4  14      166.33      108.90     35.63 o 
   1   5  14     2556.36     2639.85     27.19 o 
   3   5  14     1093.16     1108.94     20.46 o 
   5   5  14      425.79      410.69     18.40 o 
   7   5  14      258.96      274.67     20.63 o 
   9   5  14     1550.14     1560.01     29.50 o 
  11   5  14      773.02      800.26     27.63 o 
  13   5  14      994.87      966.79     35.57 o 
  15   5  14       10.90       13.98     32.53 o 
   0   6  14       53.35       53.05     21.29 o 
   2   6  14      122.13      129.74     14.60 o 
   4   6  14       32.21       15.18     18.33 o 
   6   6  14       11.47       16.45     18.99 o 
   8   6  14       13.42       10.97     24.26 o 
  10   6  14       12.04       17.68     22.33 o 
  12   6  14       88.44       54.74     26.83 o 
  14   6  14      189.46      162.45     34.36 o 
   1   7  14       14.06       -6.68     15.66 o 
   3   7  14      262.00      285.97     19.61 o 
   5   7  14       16.52       -6.86     19.09 o 
   7   7  14       30.91       21.53     27.14 o 
   9   7  14       25.49      -15.43     25.13 o 
  11   7  14        8.49       40.66     28.60 o 
  13   7  14      277.23      248.98     37.82 o 
   0   8  14       15.31       56.67     23.53 o 
   2   8  14      663.74      714.87     22.22 o 
   4   8  14      137.24      169.09     20.77 o 
   6   8  14        2.70        7.99     21.77 o 
   8   8  14      660.66      703.67     32.36 o 
  10   8  14       22.53       19.23     29.74 o 
  12   8  14      105.89       90.21     39.74 o 
   1   9  14      751.69      704.93     24.13 o 
   3   9  14       69.14       65.09     20.39 o 
   5   9  14       18.54       10.12     22.27 o 
   7   9  14       33.48       37.13     24.65 o 
   9   9  14      240.08      252.54     35.86 o 
  11   9  14      334.70      245.07     43.24 o 
   0  10  14      538.96      602.27     35.69 o 
   2  10  14     2339.86     2326.11     35.60 o 
   4  10  14      682.13      681.18     28.57 o 
   6  10  14      103.22      102.92     27.31 o 
   8  10  14     1553.27     1558.12     42.88 o 
  10  10  14      319.57      351.64     60.48 o 
   1  11  14     1185.90     1128.49     38.09 o 
   3  11  14      125.22       84.86     33.91 o 
   5  11  14        8.73       -1.36     37.41 o 
   7  11  14       40.83       88.63     44.77 o 
   0  12  14     2670.38     2606.59     71.44 o 
   2  12  14     2562.59     2502.01     53.70 o 
   1   1  15      326.68      297.86     12.52 o 
   3   1  15        5.33       17.54     10.88 o 
   5   1  15        4.96        9.14     11.82 o 
   7   1  15       26.45       34.83     12.44 o 
   9   1  15        0.24       12.30     14.25 o 
  11   1  15      256.51      263.39     18.70 o 
  13   1  15      104.49       97.98     20.74 o 
  15   1  15       42.61       36.23     25.61 o 
  17   1  15        0.67       12.84     39.93 o 
   0   2  15     1366.27     1260.55     29.49 o 
   2   2  15       17.51       11.34     10.53 o 
   4   2  15      130.33      139.56     13.09 o 
   6   2  15      824.95      805.80     20.04 o 
   8   2  15       25.48        1.98     13.60 o 
  10   2  15      746.93      708.20     20.23 o 
  12   2  15       14.62       33.56     21.71 o 
  14   2  15        4.77       14.76     24.09 o 
  16   2  15      771.02      722.59     36.91 o 
   1   3  15     2207.03     2199.33     25.65 o 
   3   3  15       29.63       70.99     12.70 o 
   5   3  15       97.17      100.33     13.92 o 
   7   3  15       29.49       31.78     15.11 o 
   9   3  15      101.38      123.23     18.46 o 
  11   3  15     1830.72     1790.40     33.30 o 
  13   3  15      352.56      364.24     26.20 o 
  15   3  15      181.95      162.85     28.57 o 
   0   4  15     5373.53     5204.00     62.67 o 
   2   4  15     1486.63     1502.29     21.07 o 
   4   4  15      216.09      219.21     13.81 o 
   6   4  15      482.40      497.18     20.01 o 
   8   4  15     1227.13     1220.23     25.88 o 
  10   4  15     3335.52     3235.59     43.98 o 
  12   4  15      953.12      955.74     34.20 o 
  14   4  15       37.88       50.89     31.35 o 
  16   4  15      353.94      425.86     48.56 o 
   1   5  15     1711.24     1807.07     24.96 o 
   3   5  15      121.20      148.66     14.65 o 
   5   5  15     1501.61     1548.31     34.53 o 
   7   5  15      303.58      324.55     22.55 o 
   9   5  15      437.73      461.58     25.82 o 
  11   5  15     1731.26     1750.89     39.26 o 
  13   5  15       79.41       37.28     30.74 o 
  15   5  15      401.33      463.10     45.78 o 
   0   6  15     1095.53     1043.71     32.44 o 
   2   6  15     3717.13     3727.74     39.66 o 
   4   6  15     4148.44     4156.59     44.10 o 
   6   6  15     2664.66     2688.28     41.64 o 
   8   6  15     2714.36     2679.25     44.72 o 
  10   6  15      804.43      791.34     32.44 o 
  12   6  15     2239.87     2183.26     49.41 o 
  14   6  15     2779.41     2739.38     64.65 o 
   1   7  15      344.74      442.24     23.09 o 
   3   7  15      333.96      376.61     22.21 o 
   5   7  15     3673.99     3704.24     45.82 o 
   7   7  15     1435.44     1423.27     36.09 o 
   9   7  15      472.90      442.99     30.89 o 
  11   7  15      425.13      461.04     34.39 o 
  13   7  15        2.59       21.82     43.94 o 
   0   8  15      291.77      379.66     29.33 o 
   2   8  15     3650.99     3638.82     41.35 o 
   4   8  15     7359.43     7337.59     77.02 o 
   6   8  15     5247.23     5213.15     60.83 o 
   8   8  15     2711.27     2797.86     49.95 o 
  10   8  15      266.14      253.35     36.86 o 
  12   8  15     2175.63     2278.54     60.65 o 
   1   9  15      202.46      183.02     21.78 o 
   3   9  15      446.91      491.25     25.87 o 
   5   9  15     1503.62     1514.97     33.95 o 
   7   9  15      928.07      958.43     35.92 o 
   9   9  15      393.08      304.16     42.51 o 
   0  10  15     5328.51     5280.50     75.98 o 
   2  10  15     2888.43     3021.65     43.27 o 
   4  10  15     1333.74     1360.64     35.98 o 
   6  10  15     1480.47     1452.58     40.02 o 
   8  10  15     2504.08     2505.77     76.04 o 
   1  11  15      427.18      400.68     60.50 o 
   3  11  15      492.11      498.54     51.09 o 
   5  11  15       15.53      -14.07     42.18 o 
   0   0  16     4441.12     4906.51     98.82 o 
   2   0  16     1354.76     1237.25     36.43 o 
   4   0  16     4485.05     4447.63     80.23 o 
   6   0  16     4926.57     5002.22     70.42 o 
   8   0  16       62.68      114.91     25.71 o 
  10   0  16     1989.49     1909.89     46.15 o 
  12   0  16     2069.84     1977.96     50.40 o 
  14   0  16     2286.31     2173.14     57.66 o 
  16   0  16     3043.80     2957.81     81.68 o 
   1   1  16     8516.11     8534.81     81.34 o 
   3   1  16    12502.41    12252.95    117.25 o 
   5   1  16    10269.76    10159.66     98.04 o 
   7   1  16     6948.04     6940.05     68.06 o 
   9   1  16     4971.26     4969.52     51.13 o 
  11   1  16     5483.81     5464.38     61.31 o 
  13   1  16     9049.70     8889.18    100.56 o 
  15   1  16     6584.36     6328.37     78.39 o 
   0   2  16     4770.62     4875.83     68.91 o 
   2   2  16     1719.01     1682.54     25.31 o 
   4   2  16     1644.89     1660.36     24.97 o 
   6   2  16     1903.89     1971.07     28.00 o 
   8   2  16      807.83      817.89     21.64 o 
  10   2  16     2703.70     2725.22     38.48 o 
  12   2  16     1591.76     1569.65     35.04 o 
  14   2  16      664.38      641.06     30.31 o 
  16   2  16     1094.65     1105.44     69.66 o 
   1   3  16    13299.87    13367.92    106.67 o 
   3   3  16    11527.89    11426.36     92.43 o 
   5   3  16     5139.00     5233.88     51.76 o 
   7   3  16     9739.34     9626.11     86.15 o 
   9   3  16    12267.78    12199.97    123.47 o 
  11   3  16     7227.71     7072.61     79.52 o 
  13   3  16     5638.22     5572.45     70.15 o 
  15   3  16     2604.00     2635.58     57.80 o 
   0   4  16     1307.01     1322.43     29.86 o 
   2   4  16     1501.85     1552.81     23.47 o 
   4   4  16      486.97      494.66     22.91 o 
   6   4  16      558.00      561.90     22.40 o 
   8   4  16     2435.03     2391.53     38.87 o 
  10   4  16     1175.98     1233.90     34.65 o 
  12   4  16      493.89      504.52     34.61 o 
  14   4  16      115.10       85.39     42.02 o 
   1   5  16     9162.32     9348.21     81.70 o 
   3   5  16    10609.62    10788.11     89.46 o 
   5   5  16     8120.16     8245.32     84.18 o 
   7   5  16    12111.28    11971.96    128.59 o 
   9   5  16    10214.32    10110.10    113.37 o 
  11   5  16     4528.79     4502.57     68.11 o 
  13   5  16     3832.66     3845.51     72.77 o 
   0   6  16       25.54       40.92     48.78 o 
   2   6  16      688.22      768.55     22.76 o 
   4   6  16     1240.66     1271.26     27.03 o 
   6   6  16     1162.61     1125.50     30.85 o 
   8   6  16     1433.43     1442.89     40.48 o 
  10   6  16       16.77       82.29     32.33 o 
  12   6  16       91.15       88.11     38.47 o 
   1   7  16     5142.80     5258.38     51.61 o 
   3   7  16     5708.93     5862.25     59.73 o 
   5   7  16     9415.55     9471.15    100.67 o 
   7   7  16     6335.30     6311.16     78.73 o 
   9   7  16     3609.59     3642.41     57.39 o 
  11   7  16     3449.73     3381.86     62.72 o 
   0   8  16      346.45      405.98     32.27 o 
   2   8  16      638.56      655.50     25.93 o 
   4   8  16      651.42      675.30     29.13 o 
   6   8  16      406.56      430.56     30.75 o 
   8   8  16      403.44      428.07     41.75 o 
  10   8  16      252.95      225.60     42.43 o 
   1   9  16     3472.01     3448.43     43.42 o 
   3   9  16     1088.45     1199.05     33.17 o 
   5   9  16     3323.06     3376.35     47.77 o 
   7   9  16      726.14      700.40     42.20 o 
   9   9  16      818.51      831.41     45.80 o 
   0  10  16      792.92      843.63     45.03 o 
   2  10  16      495.32      492.83     30.52 o 
   4  10  16      164.79       95.41     33.95 o 
   6  10  16       23.96       27.33     37.46 o 
   1   1  17      672.74      688.54     23.08 o 
   3   1  17      196.86      229.35     18.79 o 
   5   1  17     1168.05     1150.09     26.36 o 
   7   1  17      365.14      333.41     22.04 o 
   9   1  17      225.13      183.65     23.70 o 
  11   1  17      454.67      401.18     28.04 o 
  13   1  17       58.02       79.69     38.15 o 
  15   1  17      520.31      473.82     42.93 o 
   0   2  17        1.06       24.09     23.67 o 
   2   2  17      315.06      315.81     18.79 o 
   4   2  17       37.16       44.88     17.57 o 
   6   2  17      211.90      181.55     20.21 o 
   8   2  17       14.27      -21.29     21.29 o 
  10   2  17       23.46       14.12     28.22 o 
  12   2  17      298.24      283.50     43.94 o 
  14   2  17      623.35      621.48     42.72 o 
   1   3  17     5916.12     6006.78     56.89 o 
   3   3  17     1202.20     1292.35     23.65 o 
   5   3  17     2604.86     2586.71     36.48 o 
   7   3  17     1713.27     1712.25     32.39 o 
   9   3  17     3026.34     2952.53     46.38 o 
  11   3  17     4015.51     3850.71     70.20 o 
  13   3  17      470.86      588.46     54.45 o 
   0   4  17       16.14      -19.77     21.45 o 
   2   4  17      283.97      305.57     17.03 o 
   4   4  17        7.33        1.33     17.38 o 
   6   4  17      449.13      429.03     25.39 o 
   8   4  17       57.39       38.17     24.53 o 
  10   4  17       25.29       15.15     28.57 o 
  12   4  17       96.66       77.38     36.81 o 
   1   5  17     5171.95     5135.33     54.98 o 
   3   5  17     3129.84     3306.68     43.20 o 
   5   5  17     2021.75     2111.96     37.85 o 
   7   5  17     2617.75     2674.20     43.14 o 
   9   5  17     3641.54     3608.11     71.72 o 
  11   5  17     3438.84     3328.38     60.16 o 
  13   5  17     1858.44     1830.03     62.04 o 
   0   6  17      480.59      497.02     35.92 o 
   2   6  17        4.23        9.63     21.04 o 
   4   6  17      137.88      172.86     24.57 o 
   6   6  17      206.30      296.03     26.85 o 
   8   6  17      217.30      207.91     28.51 o 
  10   6  17      140.55      140.30     34.74 o 
  12   6  17      178.64      106.31     45.22 o 
   1   7  17      470.64      525.31     25.00 o 
   3   7  17     5010.06     5101.12     60.25 o 
   5   7  17     4610.60     4734.17     61.57 o 
   7   7  17     3545.57     3548.86     53.50 o 
   9   7  17      639.91      635.52     39.91 o 
  11   7  17      288.10      293.73     48.35 o 
   0   8  17     1213.77     1215.13     41.12 o 
   2   8  17      260.51      305.88     25.77 o 
   4   8  17      145.88      112.47     29.30 o 
   6   8  17       35.33       41.37     30.12 o 
   8   8  17       16.67      -32.32     40.83 o 
   1   9  17     1375.72     1467.07     33.76 o 
   3   9  17     2754.05     2715.74     60.50 o 
   5   9  17     2550.20     2473.33     52.83 o 
   0  10  17      374.41      435.52     49.89 o 
   2  10  17      290.24      294.31     37.02 o 
   0   0  18       71.34       81.20     43.94 o 
   2   0  18      884.63      922.12     35.26 o 
   4   0  18     5979.71     5837.45     93.59 o 
   6   0  18     5507.59     5533.49    110.60 o 
   8   0  18     1415.24     1401.94     57.09 o 
  10   0  18       49.53       28.91     43.10 o 
  12   0  18      341.72      215.82     54.64 o 
   1   1  18       52.51       60.99     18.70 o 
   3   1  18       20.63       -5.65     18.81 o 
   5   1  18     2052.24     2149.11     43.33 o 
   7   1  18      319.88      286.19     30.15 o 
   9   1  18       22.93       30.91     27.19 o 
  11   1  18      167.03      156.22     29.36 o 
  13   1  18       23.60       30.66     44.85 o 
   0   2  18      266.83      335.26     31.85 o 
   2   2  18     1106.31     1089.43     28.74 o 
   4   2  18     1192.84     1185.88     34.04 o 
   6   2  18      819.00      813.05     29.11 o 
   8   2  18     1234.90     1253.91     33.10 o 
  10   2  18      325.49      374.29     32.66 o 
  12   2  18      428.10      397.94     40.72 o 
   1   3  18     1385.27     1424.08     25.14 o 
   3   3  18      233.76      233.05     19.60 o 
   5   3  18       28.26       55.66     23.21 o 
   7   3  18      165.43      174.55     27.03 o 
   9   3  18      848.41      839.29     38.40 o 
  11   3  18      955.33      963.13     47.67 o 
  13   3  18      189.25      135.61     62.09 o 
   0   4  18      622.91      642.52     40.07 o 
   2   4  18      528.96      486.61     22.79 o 
   4   4  18      614.87      583.55     25.20 o 
   6   4  18     1097.38     1072.18     32.76 o 
   8   4  18      296.84      312.59     30.31 o 
  10   4  18      361.04      319.99     32.52 o 
  12   4  18      199.89      144.82     59.13 o 
   1   5  18      706.72      779.44     31.14 o 
   3   5  18     1233.81     1331.69     33.80 o 
   5   5  18      173.56      187.12     25.44 o 
   7   5  18      428.82      386.64     30.24 o 
   9   5  18      387.78      304.96     32.70 o 
  11   5  18      318.15      221.79     43.66 o 
   0   6  18       18.81       54.34     36.63 o 
   2   6  18      108.94      106.56     25.69 o 
   4   6  18      873.65      839.31     33.35 o 
   6   6  18      975.35      936.11     35.36 o 
   8   6  18      225.35      304.14     39.24 o 
  10   6  18       49.30       48.87     43.15 o 
   1   7  18      214.87      201.55     28.96 o 
   3   7  18      849.99      918.71     42.79 o 
   5   7  18      445.78      432.86     37.09 o 
   7   7  18      449.95      448.03     35.81 o 
   9   7  18      173.27       85.07     51.15 o 
   0   8  18      294.23      229.18     43.13 o 
   2   8  18     1082.24     1020.90     34.83 o 
   4   8  18      141.60      142.36     34.16 o 
   6   8  18        7.92        3.10     37.66 o 
   1   9  18      238.03      286.44     39.57 o 
   3   9  18       30.89       65.32     37.10 o 
   1   1  19     1057.69     1002.30     32.18 o 
   3   1  19       10.50       16.49     23.07 o 
   5   1  19      157.16      139.19     25.97 o 
   7   1  19       20.69       64.29     30.62 o 
   9   1  19      325.41      358.57     48.39 o 
  11   1  19      685.52      623.70     50.24 o 
   0   2  19       44.34       74.83     34.31 o 
   2   2  19      187.10      200.51     25.90 o 
   4   2  19       41.21       -0.07     23.84 o 
   6   2  19      377.08      350.63     31.14 o 
   8   2  19       86.25       92.89     35.12 o 
  10   2  19       26.51       43.81     46.22 o 
  12   2  19       53.51      104.87     56.41 o 
   1   3  19     2726.70     2626.48     46.88 o 
   3   3  19        3.88        6.99     23.50 o 
   5   3  19        4.26      -26.18     26.84 o 
   7   3  19        3.68       43.72     41.48 o 
   9   3  19      633.92      595.05     47.67 o 
  11   3  19     2019.82     2031.95     74.17 o 
   0   4  19     1176.25     1129.70     42.34 o 
   2   4  19       89.82       23.45     26.61 o 
   4   4  19       14.50        3.25     28.36 o 
   6   4  19      101.97       80.45     39.91 o 
   8   4  19       95.79      114.56     35.75 o 
  10   4  19      835.98      904.61     62.53 o 
   1   5  19      432.27      465.28     38.87 o 
   3   5  19      177.14      149.99     29.46 o 
   5   5  19     1625.95     1634.44     42.16 o 
   7   5  19      283.46      267.20     34.08 o 
   9   5  19       67.08       24.10     51.73 o 
   0   6  19      602.01      631.61     52.24 o 
   2   6  19     1252.34     1284.67     40.82 o 
   4   6  19     1063.53     1132.69     40.74 o 
   6   6  19      723.90      833.15     49.63 o 
   8   6  19      882.92      913.40     46.37 o 
   1   7  19       43.41      -23.18     32.51 o 
   3   7  19      381.50      372.11     51.42 o 
   5   7  19     2722.07     2726.75     68.92 o 
   0   8  19      474.06      542.19     59.19 o 
   2   8  19     2085.85     2215.11     77.06 o 
   0   0  20      713.87      766.53     74.30 o 
   2   0  20       11.40      -24.30     36.11 o 
   4   0  20      127.30      136.77     39.65 o 
   6   0  20      307.21      391.95     45.69 o 
   8   0  20       35.86       82.03     60.96 o 
  10   0  20      287.83      138.33    114.51 o 
   1   1  20     8432.45     8491.21     99.30 o 
   3   1  20    10268.19    10157.19    114.62 o 
   5   1  20     7833.12     7763.80     93.01 o 
   7   1  20     6152.98     6026.63    116.95 o 
   9   1  20     5282.88     5137.75    116.47 o 
   0   2  20      867.44      941.41     49.42 o 
   2   2  20       90.99       67.76     26.40 o 
   4   2  20        6.38        0.20     28.45 o 
   6   2  20       29.40       66.54     31.82 o 
   8   2  20       28.26      -48.69     69.00 o 
  10   2  20      520.57      497.37     82.81 o 
   1   3  20     8193.17     8304.50     88.78 o 
   3   3  20     8975.37     8817.93    105.80 o 
   5   3  20     5083.43     5120.21     80.72 o 
   7   3  20     7701.09     7146.80    132.42 o 
   9   3  20     8008.12     7815.81    199.75 o 
   0   4  20        2.43      108.97     52.40 o 
   2   4  20       80.53       96.62     34.93 o 
   4   4  20      101.01      103.83     37.96 o 
   6   4  20       66.77      119.69     51.11 o 
   8   4  20      147.32      182.20    173.69 o 
   1   5  20     5311.20     5340.29     90.65 o 
   3   5  20     6079.81     5875.00    111.89 o 
   5   5  20     4413.89     4602.65    109.72 o 
   7   5  20     7286.61     7303.40    134.13 o 
   0   6  20      946.11     1010.49    112.17 o 
   2   6  20        5.37       10.21     38.85 o 
   4   6  20      429.73      429.39     43.41 o 
   1   1  21        9.98       14.31     28.94 o 
   3   1  21        0.82       71.54     30.47 o 
   5   1  21      292.14      273.22     36.22 o 
   7   1  21        1.66      -22.86     52.45 o 
   0   2  21      760.63      759.64     51.04 o 
   2   2  21        2.79      -28.74     28.74 o 
   4   2  21       73.05       97.61     42.22 o 
   6   2  21       76.07      116.08     44.79 o 
   1   3  21      587.26      589.71     60.81 o 
   3   3  21       23.55       37.85     44.67 o 
   5   3  21      543.76      582.49     75.67 o 
   0   4  21      379.69      473.66    107.09 o 
   2   4  21       23.86       75.94     66.88 o 
   4   4  21      416.43      423.29     65.86 o 
   1   5  21     1559.44     1482.93     82.24 o 
   3   5  21      628.21      604.92     71.91 o 
   0   0  22      203.14      205.32    115.66 o 
   2   0  22       56.86       13.85     64.51 o 
   4   0  22      639.57      717.98     79.63 o 
   1   1  22      958.59      902.91     62.78 o 
   3   1  22      307.29      206.97     53.10 o 
   0   2  22       38.93      120.74     62.09 o 
   2   2  22      239.86      220.75     43.43 o 
                                                 
